# Supplementary material for: Physiological and Transcriptomic Analyses Uncover the Reason for the Inhibition of Photosynthesis by Phosphate Deficiency in Cucumis melo L
Source: Int J Mol Sci. 2022 Oct 11;23(20):12073. doi: 10.3390/ijms232012073 (PMC9603772; doi:10.3390/ijms232012073)
Supplement: Supplementary file 1 [file ijms-23-12073-s001.zip]

Archive with 1 entries (1 files):
- ijms-1845057-supplementary.xlsx
