# Supplementary material for: Physiological and Transcriptomic Analyses Uncover the Reason for the Inhibition of Photosynthesis by Phosphate Deficiency in Cucumis melo L
Source: Int J Mol Sci. 2022 Oct 11;23(20):12073. doi: 10.3390/ijms232012073 (PMC9603772; doi:10.3390/ijms232012073)
Supplement: Supplementary file 1 [file ijms-23-12073-s001.zip › ijms-1845057-supplementary.xlsx]

## Sheet: up-regulated genes
Gene_id	FC(LP_14 /CK_14)	Padjust	Significant	Regulate	CK_14	LP_14
MELO3C004322	39.768	0.0308608	yes	up	0	0.186667
MELO3C002438	39.046	0.0446503	yes	up	0	0.23
MELO3C014356	33.997	0.0285132	yes	up	0	0.253333
MELO3C014360	39.52	0.0418153	yes	up	0	0.266667
MELO3C013335	36.228	0.0249561	yes	up	0	0.356667
MELO3C010452	62.296	0.00119255	yes	up	0	0.363333
MELO3C002374	14.738	0.0412373	yes	up	0.03	0.393333
MELO3C019970	3.898	0.0410017	yes	up	0.106667	0.443333
MELO3C014076	37.911	6.93247e-06	yes	up	0.02	0.446667
MELO3C019171	32.633	0.0253638	yes	up	0.0133333	0.45
MELO3C026127	2.515	0.0420493	yes	up	0.17	0.453333
MELO3C011740	4.192	0.0440953	yes	up	0.103333	0.46
MELO3C009414	107.474	9.46381e-05	yes	up	0	0.586667
MELO3C007563	21.881	0.0184471	yes	up	0.0266667	0.603333
MELO3C009388	4.918	0.0318674	yes	up	0.133333	0.68
MELO3C010615	87.873	0.000168552	yes	up	0	0.693333
MELO3C026395	18.783	2.81742e-06	yes	up	0.0333333	0.743333
MELO3C014579	3.203	0.049952	yes	up	0.22	0.746667
MELO3C022010	15.044	0.00629115	yes	up	0.05	0.77
MELO3C007425	26.886	0.00385152	yes	up	0.03	0.82
MELO3C014629	6.811	0.00399378	yes	up	0.123333	0.84
MELO3C009902	26.742	0.0159975	yes	up	0.03	0.853333
MELO3C018166	3.499	0.00567513	yes	up	0.243333	0.92
MELO3C004183	4.342	0.000227676	yes	up	0.206667	0.936667
MELO3C023579	3.18	0.0105838	yes	up	0.28	0.946667
MELO3C015223	3.468	0.0155483	yes	up	0.26	0.956667
MELO3C006335	3.124	0.00512621	yes	up	0.293333	0.956667
MELO3C020547	3.338	0.0371731	yes	up	0.286667	1.01667
MELO3C011443	3.928	0.0444639	yes	up	0.243333	1.02
MELO3C024742	23.464	0.0219012	yes	up	0.0333333	1.02667
MELO3C015668	2.881	0.047432	yes	up	0.336667	1.04
MELO3C018968	2.413	0.00654462	yes	up	0.463333	1.05
MELO3C021466	8.965	0.0185851	yes	up	0.0533333	1.1
MELO3C027260	15.951	0.00865085	yes	up	0.0633333	1.10333
MELO3C022372	9.999	0.00187966	yes	up	0.106667	1.10333
MELO3C013118	73.292	0.000826675	yes	up	0.0133333	1.12333
MELO3C012817	5.739	0.0058672	yes	up	0.19	1.12333
MELO3C014632	7.407	6.49084e-05	yes	up	0.143333	1.13333
MELO3C002747	2.673	0.00377065	yes	up	0.406667	1.15333
MELO3C018553	11.388	4.60335e-05	yes	up	0.1	1.16
MELO3C024533	61.973	0.0135175	yes	up	0.0133333	1.17667
MELO3C008919	173.297	0.000281125	yes	up	0	1.2
MELO3C024595	9.395	0.00837133	yes	up	0.12	1.23667
MELO3C009259	4.232	0.000380184	yes	up	0.28	1.26333
MELO3C016650	162.535	1.29662e-06	yes	up	0.00333333	1.29333
MELO3C006406	2.854	0.00682132	yes	up	0.43	1.29667
MELO3C023376	27.664	0.00131835	yes	up	0.04	1.32667
MELO3C013283	12.928	0.00266264	yes	up	0.11	1.34
MELO3C023709	4.744	0.00334355	yes	up	0.283333	1.34333
MELO3C002546	6.524	1.23459e-06	yes	up	0.21	1.39333
MELO3C013837	166.125	8.20153e-07	yes	up	0	1.39667
MELO3C019965	3.154	0.0455289	yes	up	0.336667	1.41667
MELO3C015140	6.84	0.0275705	yes	up	0.2	1.42333
MELO3C003512	30.807	8.54058e-05	yes	up	0.0466667	1.43
MELO3C021377	12.616	2.81602e-05	yes	up	0.136667	1.44
MELO3C014936	2.52	0.0242949	yes	up	0.543333	1.44667
MELO3C004728	4.633	0.00510995	yes	up	0.306667	1.47333
MELO3C004931	2.369	0.0135893	yes	up	0.536667	1.5
MELO3C017915	10.962	3.40079e-05	yes	up	0.13	1.50667
MELO3C002353	4.201	0.00608906	yes	up	0.333333	1.51667
MELO3C003519	2.111	0.0420003	yes	up	0.94	1.59667
MELO3C005375	2.482	0.0128934	yes	up	0.61	1.61333
MELO3C013102	3.724	0.0268683	yes	up	0.423333	1.63333
MELO3C018522	279.186	6.04363e-09	yes	up	0	1.67
MELO3C010719	5.923	8.99974e-05	yes	up	0.263333	1.68
MELO3C014077	140.378	4.34358e-06	yes	up	0	1.68333
MELO3C006975	6.427	0.000508038	yes	up	0.243333	1.68333
MELO3C011844	2.325	0.00831728	yes	up	0.71	1.73667
MELO3C027140	7.608	0.0145912	yes	up	0.206667	1.75
MELO3C018789	10.277	0.00775455	yes	up	0.176667	1.77333
MELO3C008874	6.089	4.4804e-06	yes	up	0.353333	1.78
MELO3C016636	15.308	0.0207085	yes	up	0.11	1.79
MELO3C015088	14.963	4.49923e-09	yes	up	0.11	1.79
MELO3C020946	3.078	0.0332087	yes	up	0.813333	1.87667
MELO3C022034	2.743	0.0214657	yes	up	0.646667	1.87667
MELO3C016011	2.781	0.000236427	yes	up	0.646667	1.88667
MELO3C002310	7.405	0.00035187	yes	up	0.24	1.89333
MELO3C022550	2.075	0.0323823	yes	up	0.833333	1.91333
MELO3C004325	41.344	0.000154106	yes	up	0.05	1.96333
MELO3C023051	12.708	0.000596092	yes	up	0.146667	2.02333
MELO3C022029	2.826	0.00768457	yes	up	0.66	2.02333
MELO3C011272	2.482	0.0282012	yes	up	0.85	2.02667
MELO3C007395	2.749	0.0150292	yes	up	0.693333	2.05333
MELO3C006209	2.402	0.00361166	yes	up	0.806667	2.07667
MELO3C022247	6.272	0.0115013	yes	up	0.3	2.10333
MELO3C024080	2.363	0.00276937	yes	up	0.836667	2.11667
MELO3C007528	83.199	0.0237164	yes	up	0	2.17333
MELO3C022291	2.392	0.0102047	yes	up	0.853333	2.17333
MELO3C008953	261.627	9.90633e-08	yes	up	0	2.17667
MELO3C007852	2.977	0.0311901	yes	up	0.693333	2.20667
MELO3C014637	4.976	0.0017544	yes	up	0.303333	2.21
MELO3C014628	3.242	6.60228e-05	yes	up	0.65	2.22
MELO3C013371	2.056	0.0335087	yes	up	1.29333	2.25
MELO3C009569	6.196	0.00505679	yes	up	0.33	2.28
MELO3C026565	56.762	0.000464115	yes	up	0.02	2.28667
MELO3C011323	3.718	0.028491	yes	up	0.563333	2.29
MELO3C013238	6.74	0.0186286	yes	up	0.306667	2.29333
MELO3C019330	4.894	5.59752e-05	yes	up	0.44	2.29667
MELO3C023377	142.475	8.51809e-09	yes	up	0.0133333	2.3
MELO3C010919	3.42	0.0483632	yes	up	0.613333	2.3
MELO3C007424	3.852	0.000869413	yes	up	0.593333	2.30333
MELO3C016467	42.973	0.0360374	yes	up	0	2.30667
MELO3C018257	13.878	0.00622303	yes	up	0.15	2.34667
MELO3C023484	5.348	3.30217e-06	yes	up	0.42	2.40333
MELO3C002017	2.471	0.0329285	yes	up	0.736667	2.43667
MELO3C026551	2.081	0.0409899	yes	up	1.10667	2.45
MELO3C023375	122.352	0.00069388	yes	up	0	2.45333
MELO3C003785	13.619	0.017537	yes	up	0.166667	2.50667
MELO3C025862	3.224	0.00262794	yes	up	0.736667	2.53333
MELO3C026749	3.449	7.77718e-10	yes	up	0.706667	2.57333
MELO3C003852	2.777	1.15626e-05	yes	up	0.883333	2.59
MELO3C006490	12.618	0.00425626	yes	up	0.176667	2.61
MELO3C022910	2.251	0.000657088	yes	up	1.20333	2.65333
MELO3C008647	2.867	0.00711742	yes	up	0.89	2.67
MELO3C007966	3.66	0.000790526	yes	up	0.69	2.71333
MELO3C018707	2.446	0.00555489	yes	up	1.07	2.76333
MELO3C009225	3.669	0.0010526	yes	up	0.71	2.77
MELO3C015257	13.362	7.36113e-05	yes	up	0.193333	2.81333
MELO3C010252	2.106	0.00230191	yes	up	1.26	2.82333
MELO3C020363	2.774	0.00163695	yes	up	0.95	2.83333
MELO3C013324	2.889	1.56028e-13	yes	up	0.94	2.86333
MELO3C014091	2.075	0.0214601	yes	up	1.31333	2.92
MELO3C002491	5.829	0.00403819	yes	up	0.46	2.93333
MELO3C012442	2.603	0.000527352	yes	up	1.04667	2.93667
MELO3C023078	3.206	6.08118e-11	yes	up	0.873333	2.95667
MELO3C003902	2.435	0.0441619	yes	up	1.14	2.96
MELO3C004346	3.308	8.40546e-07	yes	up	2.62667	2.97667
MELO3C005601	2.731	0.00134719	yes	up	1.03	2.99333
MELO3C024231	2.418	0.000688846	yes	up	1.14667	2.99333
MELO3C006236	2.239	0.0330539	yes	up	1.25333	3.02
MELO3C018372	2.144	0.0499833	yes	up	1.31	3.03
MELO3C012825	3.734	0.040421	yes	up	0.706667	3.05333
MELO3C002726	152.568	2.18738e-06	yes	up	0	3.06
MELO3C018797	4.912	0.000626217	yes	up	0.576667	3.09
MELO3C025945T2	264.628	7.0995e-08	yes	up	0	3.09333
MELO3C024459	2.471	0.0446305	yes	up	1.18	3.09667
MELO3C017873	3.402	0.0157706	yes	up	0.866667	3.16333
MELO3C006780	2.236	0.000264675	yes	up	1.33333	3.16333
MELO3C022499	2.243	0.0133824	yes	up	1.31	3.17333
MELO3C002977	3.094	0.00427964	yes	up	1.59333	3.2
MELO3C026236	2.905	0.00358698	yes	up	1.03	3.22333
MELO3C024599	2.618	2.19213e-09	yes	up	1.17333	3.24
MELO3C004281	117.076	0.00013948	yes	up	0	3.27667
MELO3C016423	251.627	5.14077e-08	yes	up	0	3.29
MELO3C020870	2.326	0.0064651	yes	up	1.33	3.35667
MELO3C018732	2.103	0.0313926	yes	up	1.5	3.42
MELO3C005367	4.826	0.0459108	yes	up	0.633333	3.43
MELO3C002362	2.907	0.00503204	yes	up	1.46	3.47333
MELO3C010155	116.599	2.46843e-05	yes	up	0	3.49
MELO3C023530	3.526	0.000102666	yes	up	0.94	3.51333
MELO3C016384	3.531	0.000201607	yes	up	0.933333	3.54333
MELO3C026546	2.09	0.0344311	yes	up	1.62	3.59333
MELO3C019750	4.724	1.01655e-08	yes	up	1.16667	3.59667
MELO3C021211	7.052	0.000530132	yes	up	0.473333	3.60667
MELO3C016398	2.082	0.0335033	yes	up	1.63	3.62667
MELO3C016879	3.68	1.37224e-07	yes	up	0.933333	3.66333
MELO3C016309	4.139	4.60675e-07	yes	up	0.843333	3.71333
MELO3C008350	3.173	0.0241771	yes	up	1.08333	3.76
MELO3C003544	4.929	2.37181e-05	yes	up	0.713333	3.78667
MELO3C016518	2.221	0.00210651	yes	up	1.63333	3.87
MELO3C006855	33.285	0.00206686	yes	up	0.11	3.93333
MELO3C015041	221.9	2.57279e-07	yes	up	0	3.95
MELO3C026576	6.829	0.02369	yes	up	0.58	4.03
MELO3C002494	4.112	0.0481913	yes	up	0.873333	4.03
MELO3C022980	3.182	0.0264621	yes	up	1.05	4.14
MELO3C023161	8.224	0.00655952	yes	up	0.416667	4.18667
MELO3C017870	106.476	7.42132e-05	yes	up	0	4.21
MELO3C024989	3.676	0.0155433	yes	up	1.08333	4.3
MELO3C000655	2.697	0.0335787	yes	up	1.45	4.30667
MELO3C015381	2.129	6.05784e-06	yes	up	1.95	4.31
MELO3C023736	92.395	0.000337932	yes	up	0	4.33
MELO3C008646	318.662	2.12456e-09	yes	up	0	4.34667
MELO3C009612	18.093	3.25244e-08	yes	up	0.19	4.46
MELO3C025500	4.213	1.57581e-10	yes	up	1.00667	4.49
MELO3C023553	36.811	0.00331941	yes	up	0.09	4.5
MELO3C025708	2.547	0.00134147	yes	up	1.71333	4.53
MELO3C025668	2.2	0.00401211	yes	up	1.8	4.64333
MELO3C026675	5.252	0.00239256	yes	up	0.906667	4.68333
MELO3C021321	3.818	0.00359439	yes	up	1.10333	4.68667
MELO3C023960	3.074	2.76058e-07	yes	up	1.44333	4.72667
MELO3C010853	279.624	3.68317e-12	yes	up	0.0266667	4.91667
MELO3C027093	43.495	1.45629e-30	yes	up	0.533333	4.97
MELO3C017002	3.162	1.04053e-07	yes	up	1.53333	4.99
MELO3C010979	2.029	0.0141197	yes	up	2.29333	4.99333
MELO3C017716	2.578	0.0108374	yes	up	2.11	5.04667
MELO3C026860	2.241	0.0142292	yes	up	2.07333	5.05
MELO3C011324	2.121	0.000177206	yes	up	2.25333	5.07
MELO3C022709	3.093	0.000364816	yes	up	1.52667	5.11
MELO3C022148	10.543	1.13414e-41	yes	up	0.35	5.15
MELO3C005450	9.788	1.62832e-19	yes	up	0.503333	5.16
MELO3C004372	6.811	4.48852e-18	yes	up	0.716667	5.16
MELO3C007687	16.852	6.71479e-22	yes	up	0.296667	5.19667
MELO3C009819	4.139	1.03454e-07	yes	up	1.32667	5.21333
MELO3C015055	3.157	8.46439e-06	yes	up	1.56333	5.25667
MELO3C027092	246.897	6.16472e-08	yes	up	0	5.28667
MELO3C025305	4.414	0.00505679	yes	up	1.1	5.32
MELO3C025376	2.038	0.0106369	yes	up	2.42	5.32333
MELO3C026772	2.311	0.0029	yes	up	2.13333	5.33
MELO3C004262	6.286	1.6147e-09	yes	up	0.816667	5.35333
MELO3C010935	2.128	0.0134158	yes	up	2.37	5.36
MELO3C017696	2.168	0.000596092	yes	up	2.33333	5.50333
MELO3C009282	6.471	0.00362778	yes	up	0.716667	5.59
MELO3C013805	3.049	5.78495e-05	yes	up	1.72	5.59667
MELO3C014762	52.244	2.27384e-06	yes	up	0.103333	5.68333
MELO3C027162	170.932	9.91474e-08	yes	up	0.0166667	5.74667
MELO3C014636	3.501	0.0324143	yes	up	1.47	5.78
MELO3C022574	5.513	1.20162e-05	yes	up	0.983333	5.83667
MELO3C021499	163.351	1.24488e-18	yes	up	0.0333333	5.88333
MELO3C015472	2.762	8.98725e-10	yes	up	2.08667	5.93333
MELO3C000391	2.474	0.00106148	yes	up	2.21333	5.93667
MELO3C013296	4.72	0.000106776	yes	up	1.18	5.96667
MELO3C004722	2.117	3.40854e-06	yes	up	2.30333	6.02333
MELO3C016564	2.284	0.0112748	yes	up	2.46667	6.03
MELO3C012476	4.342	3.38658e-05	yes	up	1.25667	6.04333
MELO3C021301	5.474	8.58616e-05	yes	up	1.03333	6.09667
MELO3C022431	3.387	0.0239473	yes	up	1.74	6.11333
MELO3C013168	2.359	2.33134e-05	yes	up	2.47667	6.11333
MELO3C006363	6.883	2.41555e-10	yes	up	0.833333	6.11667
MELO3C011304	4.575	4.50323e-06	yes	up	1.09	6.13
MELO3C007227	2.585	1.60774e-07	yes	up	2.33333	6.15333
MELO3C021478	7.966	9.30058e-11	yes	up	0.73	6.23667
MELO3C023370	2.829	0.00110815	yes	up	2.02	6.24
MELO3C014370	13.192	3.07954e-05	yes	up	0.43	6.24667
MELO3C016728	2.155	0.0375168	yes	up	2.68667	6.32333
MELO3C021820	13.173	5.9997e-16	yes	up	0.476667	6.33333
MELO3C008795	2.882	0.00115982	yes	up	2.00667	6.34
MELO3C002133	2.644	0.00629115	yes	up	2.18	6.34667
MELO3C022498	8.373	0.000728709	yes	up	0.676667	6.38
MELO3C010665	2.247	6.62548e-06	yes	up	2.69333	6.38667
MELO3C003698	2.33	6.75632e-09	yes	up	2.58667	6.39
MELO3C026462	12.589	1.04786e-06	yes	up	0.456667	6.42
MELO3C026134	4.41	0.0101653	yes	up	1.29667	6.42333
MELO3C002102	6.921	8.94727e-23	yes	up	0.883333	6.48667
MELO3C026735	2.573	1.07011e-08	yes	up	2.29	6.49333
MELO3C017357	3.764	1.34402e-07	yes	up	1.65333	6.58333
MELO3C013379	3.815	2.69941e-06	yes	up	1.58	6.59333
MELO3C015622	2.766	2.84034e-07	yes	up	2.22	6.59333
MELO3C015590	2.697	0.00089417	yes	up	2.27667	6.59333
MELO3C006537	2.592	0.000205072	yes	up	2.28667	6.62333
MELO3C010193	12.85	9.70542e-22	yes	up	0.52	6.72
MELO3C008036	2.815	0.0202919	yes	up	2.25	6.73667
MELO3C010471	2.455	0.00901944	yes	up	2.6	6.8
MELO3C024743	3.138	0.00340625	yes	up	1.96333	6.83333
MELO3C021831	2.002	1.41253e-07	yes	up	3.55333	6.88333
MELO3C009145	2.133	0.000866086	yes	up	3.04	6.95333
MELO3C015763	3.513	0.0353823	yes	up	1.86667	7.14667
MELO3C012913	2.526	1.08688e-14	yes	up	2.70333	7.15333
MELO3C018519	2.048	4.99842e-07	yes	up	3.49	7.20333
MELO3C022012	2.076	0.0107406	yes	up	3.27333	7.32333
MELO3C023941	2.499	0.0223698	yes	up	2.51667	7.33333
MELO3C010807	3.487	1.05776e-05	yes	up	1.87667	7.45
MELO3C007851	5.749	0.00664819	yes	up	1.17667	7.47667
MELO3C009963	3.978	3.94622e-11	yes	up	2.01	7.51667
MELO3C005406	4.577	7.47666e-06	yes	up	1.48333	7.53667
MELO3C018675	2.477	0.00335655	yes	up	2.6	7.55333
MELO3C027047	2.095	0.00236934	yes	up	3.85	7.55333
MELO3C011070	2.415	0.000123676	yes	up	3.04333	7.59333
MELO3C019202	3.865	0.00199661	yes	up	1.76333	7.59667
MELO3C023212	3.546	0.0406707	yes	up	3.67	7.85
MELO3C013047	2.671	0.0015438	yes	up	2.71667	7.92
MELO3C013867	2.148	0.0475636	yes	up	3.41	7.94
MELO3C011309	2.419	0.0236554	yes	up	2.8	7.94333
MELO3C022107	2.106	0.0228626	yes	up	3.52	7.97
MELO3C018381	39.632	6.53599e-13	yes	up	0.276667	7.99
MELO3C014772	2.114	0.000264675	yes	up	3.30667	7.99
MELO3C002756	4.911	1.53503e-08	yes	up	1.16333	8.01333
MELO3C018850	10.622	2.10758e-12	yes	up	0.61	8.04333
MELO3C014324	2.513	0.0148754	yes	up	2.61667	8.04333
MELO3C015471	2.058	0.000264547	yes	up	3.32333	8.08333
MELO3C023495	2.312	2.86638e-08	yes	up	3.32667	8.10667
MELO3C023461	2.069	0.0375211	yes	up	3.10333	8.11333
MELO3C007292	2.4	0.000195518	yes	up	3.15333	8.17333
MELO3C023593	2.199	0.00393872	yes	up	3.44333	8.25333
MELO3C016808	2.359	0.000182521	yes	up	3.2	8.28333
MELO3C013401	2.325	0.0119402	yes	up	3.24333	8.3
MELO3C000956	2.567	0.0115895	yes	up	2.86	8.33667
MELO3C009092	7.208	1.06429e-08	yes	up	1.08	8.37
MELO3C008688	90.558	1.5884e-07	yes	up	0.103333	8.39333
MELO3C024198	3.207	8.35767e-17	yes	up	2.47667	8.40333
MELO3C022864	3.745	0.0256411	yes	up	3.69	8.42667
MELO3C005742	2.383	0.00016475	yes	up	3.24333	8.46667
MELO3C026737	2.19	0.0160813	yes	up	3.58667	8.50333
MELO3C013014	3.606	0.00526088	yes	up	2.02	8.64
MELO3C013869	3.356	0.000548299	yes	up	2.43	8.69333
MELO3C014872	3.856	3.21415e-08	yes	up	2.01667	8.71
MELO3C024816	7.834	0.00159415	yes	up	0.95	8.78333
MELO3C009863	2.474	0.00399237	yes	up	3.48	8.85333
MELO3C004184	151.373	2.40755e-10	yes	up	0.0566667	8.90333
MELO3C002333	2.514	0.000508038	yes	up	3.27	9.03
MELO3C027132	420.863	1.02395e-14	yes	up	0.0133333	9.12667
MELO3C011264	2.142	4.79496e-05	yes	up	3.97	9.18333
MELO3C015414	2.256	0.0402605	yes	up	3.68667	9.20333
MELO3C006428	3.906	0.00368934	yes	up	2.2	9.33667
MELO3C004338	2.156	0.00982523	yes	up	3.94	9.33667
MELO3C015291	2.049	0.00305669	yes	up	4.34333	9.34333
MELO3C016894	7.862	3.39711e-27	yes	up	1.18333	9.47667
MELO3C001938	4.153	0.0141763	yes	up	2.17333	9.47667
MELO3C018342	3664.06	5.96205e-21	yes	up	0	9.57667
MELO3C003157	2.605	1.36017e-05	yes	up	3.43333	9.58333
MELO3C001986	3.564	0.0368443	yes	up	2.45	9.65333
MELO3C024479	3.029	4.76204e-07	yes	up	3.04	9.76333
MELO3C003069	2.8	0.0475022	yes	up	3.32333	9.81
MELO3C005421	2.32	4.88563e-08	yes	up	4.40667	9.93333
MELO3C019236	2.115	0.00302488	yes	up	4.48667	9.93333
MELO3C018722	3.099	3.01035e-09	yes	up	3.00667	9.98
MELO3C019816	2.072	2.00188e-05	yes	up	4.42667	10.0367
MELO3C007711	6.202	1.857e-28	yes	up	1.42667	10.0667
MELO3C003518	2.185	0.0203773	yes	up	4.14	10.2667
MELO3C010002	16.21	1.15629e-09	yes	up	0.803333	10.4733
MELO3C014118	3.441	0.000121994	yes	up	10.9467	10.4833
MELO3C014131	2.659	0.00464051	yes	up	3.74	10.5
MELO3C015343	2.182	0.0179466	yes	up	4.60333	10.5233
MELO3C006476	2.546	0.0220845	yes	up	3.77333	10.5267
MELO3C023714	2.584	0.0175866	yes	up	3.71	10.53
MELO3C009596	2.154	0.00246603	yes	up	4.54333	10.54
MELO3C012157	2.179	0.00889012	yes	up	4.59333	10.5567
MELO3C024738	2.192	1.55099e-06	yes	up	3.24333	10.6267
MELO3C014660	2.025	0.00926548	yes	up	4.84	10.6467
MELO3C026375	84.237	1.40461e-16	yes	up	0.11	10.6533
MELO3C005442	3.512	0.0151012	yes	up	2.70333	10.6533
MELO3C017402	2.157	0.0177225	yes	up	4.71333	10.7
MELO3C022279	2.212	5.41221e-06	yes	up	3.84667	10.7367
MELO3C018921	4.045	0.00313244	yes	up	2.29333	10.7467
MELO3C017872	1183.01	1.36796e-14	yes	up	0	10.7867
MELO3C024484	3.216	5.12354e-11	yes	up	3.16333	10.8133
MELO3C023695	2.233	0.000848948	yes	up	4.53667	10.96
MELO3C023571	3.093	0.000106185	yes	up	3.36667	11.0633
MELO3C007386	2.054	9.97621e-05	yes	up	5.12	11.1967
MELO3C020763	2.341	0.0232713	yes	up	4.28667	11.2667
MELO3C020292	2.791	0.00030865	yes	up	3.69	11.34
MELO3C005113	2.047	0.0258618	yes	up	3.15333	11.36
MELO3C009025	2.086	0.00049945	yes	up	5.03667	11.4333
MELO3C014315	2.057	0.000273771	yes	up	5.18333	11.44
MELO3C027218	12.808	1.07699e-13	yes	up	0.373333	11.4733
MELO3C018418	2.152	0.00139879	yes	up	5.01333	11.52
MELO3C007578	2.188	1.46251e-06	yes	up	4.98	11.65
MELO3C016459	2.108	0.0390221	yes	up	5.05667	11.6767
MELO3C015455	2.665	3.76681e-05	yes	up	4.71667	11.71
MELO3C015885	2.618	0.000899838	yes	up	4.49	11.7767
MELO3C006153	3.085	2.8547e-09	yes	up	3.53333	11.78
MELO3C016990	2.196	7.47444e-10	yes	up	4.99	11.83
MELO3C011313	2.214	1.27641e-06	yes	up	5.03667	11.86
MELO3C009752	2.865	4.10044e-07	yes	up	4.78	11.8667
MELO3C009665	5.091	6.70677e-26	yes	up	4.22667	11.91
MELO3C014853	2.209	0.0236217	yes	up	5.07	12.1167
MELO3C016221	2.774	2.621e-09	yes	up	4.36	12.24
MELO3C018521	2.101	4.44164e-10	yes	up	5.47	12.27
MELO3C007427	3.305	1.4715e-06	yes	up	3.48333	12.38
MELO3C002517	5.424	1.85786e-07	yes	up	2.37333	12.5133
MELO3C012477	2.001	1.24638e-05	yes	up	5.87333	12.53
MELO3C003264	43.876	5.79793e-36	yes	up	0.293333	12.7
MELO3C019454	2.365	0.00263215	yes	up	5.00667	12.7067
MELO3C011885	2.104	3.30224e-11	yes	up	5.82667	12.7067
MELO3C024967	2.752	6.81299e-05	yes	up	4.24333	12.73
MELO3C024303	2.655	7.47972e-12	yes	up	4.82333	12.8233
MELO3C008252	9.941	0.000657481	yes	up	1.15	12.9
MELO3C024425	2.706	1.95157e-16	yes	up	4.38	12.9
MELO3C017973	2.343	0.00282941	yes	up	5.57	12.9433
MELO3C005114T2	15.346	1.56106e-05	yes	up	0.76	12.9533
MELO3C008672	2.439	0.0134174	yes	up	4.97667	12.9933
MELO3C021588	2.496	2.5972e-06	yes	up	4.79	13
MELO3C004582	2.596	0.0149113	yes	up	4.67667	13.0167
MELO3C016783	4.193	1.0565e-09	yes	up	2.58333	13.1833
MELO3C017953	2.258	1.33514e-05	yes	up	5.45333	13.2067
MELO3C011343	4.406	0.00119608	yes	up	2.77667	13.2133
MELO3C014574	2.496	0.00242749	yes	up	4.78333	13.39
MELO3C011101	2.399	0.0430069	yes	up	4.74	13.3967
MELO3C018506	2.323	0.00694023	yes	up	5.14333	13.4433
MELO3C026237	4.048	1.87546e-09	yes	up	3.10667	13.4833
MELO3C025120	7.939	0.00181669	yes	up	1.66667	13.5333
MELO3C020273	3.622	0.0209897	yes	up	3.17667	13.57
MELO3C019906	2.661	0.00114509	yes	up	4.74333	13.6
MELO3C014111	2.004	0.000795632	yes	up	6.43333	13.6733
MELO3C004189	2.242	8.05141e-09	yes	up	5.6	13.74
MELO3C002695	3.044	4.00833e-08	yes	up	4.27333	13.94
MELO3C023685	2.313	4.06147e-05	yes	up	5.61	13.9833
MELO3C013719	3.085	6.63395e-06	yes	up	4.10667	14.0567
MELO3C015406	2.482	5.15214e-05	yes	up	5.8	14.1567
MELO3C014411	2.29	0.000915224	yes	up	5.66667	14.2667
MELO3C009843	3.098	3.82237e-07	yes	up	4.38	14.2833
MELO3C002101	2.983	0.00900348	yes	up	5.25	14.3367
MELO3C023343	82.146	1.58799e-47	yes	up	0.143333	14.3533
MELO3C016596	452.185	1.9051e-10	yes	up	0	14.4267
MELO3C004210	2.446	0.0035579	yes	up	4.97667	14.4633
MELO3C011441	3.378	4.85413e-05	yes	up	4.08667	14.5167
MELO3C009068	2.759	0.0112748	yes	up	4.51	14.6333
MELO3C006864	2.826	3.47083e-05	yes	up	4.82667	14.7767
MELO3C020082	194.686	1.73239e-07	yes	up	0	14.85
MELO3C003683	2.767	0.0446973	yes	up	5.01667	14.9633
MELO3C017974	8.316	2.43339e-14	yes	up	1.79333	15
MELO3C010352	13.158	2.86947e-05	yes	up	1.03333	15.06
MELO3C016304	2.464	0.00442363	yes	up	5.27	15.1167
MELO3C002226	2.932	7.80613e-10	yes	up	4.86667	15.15
MELO3C011841	2.77	0.00110969	yes	up	4.49	15.1667
MELO3C024728	2.425	3.25855e-05	yes	up	5.93667	15.1833
MELO3C017551	2.054	0.000120509	yes	up	6.99	15.2533
MELO3C021840	2.408	1.175e-06	yes	up	5.95667	15.3033
MELO3C004283	2.988	2.451e-10	yes	up	4.92667	15.33
MELO3C019914	2.536	7.09048e-09	yes	up	5.63	15.4033
MELO3C021405	3.752	5.95722e-11	yes	up	3.95667	15.4267
MELO3C003608	2.056	3.80155e-06	yes	up	7.1	15.5167
MELO3C017959	3.612	5.78745e-10	yes	up	4.03333	15.6267
MELO3C018386	6.957	9.47577e-30	yes	up	2.09333	15.75
MELO3C025191	2.212	4.28216e-05	yes	up	6.65333	15.95
MELO3C008215	2.489	0.0282608	yes	up	5.95667	15.99
MELO3C001472	117.975	5.32181e-05	yes	up	0	16.08
MELO3C016465	3.175	0.00248873	yes	up	4.77667	16.1133
MELO3C023758	327.583	4.01409e-10	yes	up	0.0133333	16.1267
MELO3C006752	2.062	0.000774974	yes	up	7.39	16.27
MELO3C015740	3.381	1.65178e-07	yes	up	4.57333	16.2767
MELO3C013114	119.273	2.04107e-24	yes	up	0.116667	16.31
MELO3C009710	3.507	1.71988e-11	yes	up	4.95	16.3233
MELO3C006226	2.076	5.01976e-06	yes	up	7.06333	16.5167
MELO3C002524	5.41	3.93961e-06	yes	up	2.94333	16.6133
MELO3C019909	129.368	1.59168e-20	yes	up	0.0733333	16.6533
MELO3C024532	5.034	0.00794107	yes	up	3.65667	16.6533
MELO3C010210	2.986	0.029435	yes	up	4.29333	16.77
MELO3C020847	2.262	0.0129221	yes	up	6.63333	17.0533
MELO3C021322	3.298	0.0131062	yes	up	4.26667	17.06
MELO3C013541	8.825	3.12892e-99	yes	up	1.40333	17.1467
MELO3C021014	3.448	0.00117332	yes	up	4.39333	17.1967
MELO3C018309	2.165	1.42659e-05	yes	up	7.45	17.2967
MELO3C012373	2.013	0.000682354	yes	up	8.17	17.31
MELO3C007833	2.227	2.06564e-05	yes	up	7.44667	17.4067
MELO3C018580	8.37	3.71541e-09	yes	up	1.9	17.64
MELO3C005975	2.113	0.000104961	yes	up	7.46	17.6967
MELO3C002495	2.671	0.00112551	yes	up	6.33667	17.9067
MELO3C016653	8.607	5.62251e-21	yes	up	8.97333	17.95
MELO3C003633	2.955	0.00014938	yes	up	5.58667	17.97
MELO3C009975	2.221	0.000124452	yes	up	7.72333	18.0433
MELO3C002420	2.784	1.44956e-05	yes	up	5.94667	18.34
MELO3C025219	3.06	0.00845721	yes	up	5.49333	18.4367
MELO3C010753	2.307	3.32628e-05	yes	up	7.46333	18.4733
MELO3C008134	2.2	0.0253488	yes	up	7.61667	18.59
MELO3C020465	3.25	0.000418241	yes	up	5.25333	18.6733
MELO3C024950	2.007	9.55021e-07	yes	up	8.65	18.8633
MELO3C002161	6.053	1.49307e-05	yes	up	2.85667	18.8967
MELO3C016316	2.077	7.6655e-06	yes	up	8.74333	19.0867
MELO3C021846	4.776	7.61456e-07	yes	up	3.45667	19.23
MELO3C015412	2.084	0.00282833	yes	up	8.74667	19.31
MELO3C007775	3.031	0.0130645	yes	up	5.72667	19.3833
MELO3C023573	3.594	2.23328e-07	yes	up	4.92	19.4333
MELO3C006887	2.067	3.93701e-06	yes	up	8.32667	19.58
MELO3C006588	2.599	2.88559e-06	yes	up	7.46667	19.6167
MELO3C010555	2.387	0.0164391	yes	up	7.85667	19.74
MELO3C010221	2.072	0.0165794	yes	up	8.74667	19.9067
MELO3C016121	2.12	2.01664e-05	yes	up	8.94333	20.0733
MELO3C014024	11.397	3.31463e-71	yes	up	2.24333	20.1267
MELO3C009261	2.175	1.4337e-08	yes	up	8.69	20.1867
MELO3C017175	2.2	0.000156515	yes	up	6.18667	20.2133
MELO3C007344	2.316	0.000104702	yes	up	8.23333	20.2667
MELO3C012148	2.066	0.0039231	yes	up	9.28333	20.2667
MELO3C023384	2.395	1.60744e-06	yes	up	7.96333	20.3333
MELO3C023336	3.137	0.00364609	yes	up	5.46667	20.38
MELO3C008916	2.038	1.21645e-08	yes	up	9.65	20.5067
MELO3C002925	18.175	3.25999e-06	yes	up	0.803333	20.72
MELO3C023815	3.166	2.50637e-10	yes	up	6.55667	20.8833
MELO3C012260	2.592	2.71931e-06	yes	up	7.38667	21.0033
MELO3C008501	3.059	0.000880697	yes	up	6.29667	21.1833
MELO3C026891	4.882	0.000368206	yes	up	3.59667	21.3767
MELO3C007046	9.619	8.77642e-12	yes	up	2.02667	21.4333
MELO3C024449	2.104	0.00144246	yes	up	9.42667	21.5733
MELO3C019455	2.507	4.43882e-05	yes	up	8.08	21.72
MELO3C006832	2.367	1.31618e-07	yes	up	8.73667	21.8367
MELO3C004382	4.035	1.07126e-05	yes	up	5.14333	21.9367
MELO3C006574	2.255	1.10118e-09	yes	up	9.40667	21.9667
MELO3C026792	3.574	0.00068003	yes	up	5.46	22.0567
MELO3C024445	2.008	4.74968e-06	yes	up	10.26	22.2733
MELO3C016310	3.179	2.31474e-11	yes	up	7.23667	22.3167
MELO3C026945	2.127	0.0260262	yes	up	9.32	22.32
MELO3C023147	2.308	0.00205764	yes	up	9.27	22.44
MELO3C010865	27.352	6.87395e-06	yes	up	0.686667	22.53
MELO3C020246	35.237	7.70607e-29	yes	up	0.576667	22.6867
MELO3C020580	4.184	5.23813e-14	yes	up	4.94667	22.8433
MELO3C000994	35.141	0.0388816	yes	up	0	22.9833
MELO3C022044	3.172	1.31881e-07	yes	up	7.13	22.9867
MELO3C010897	2.2	7.86853e-05	yes	up	9.83667	23.05
MELO3C007947	2.952	0.00067576	yes	up	7.01333	23.1967
MELO3C005147	2.082	1.46038e-07	yes	up	10.33	23.3267
MELO3C011362	2.554	0.00022121	yes	up	8.68	23.3567
MELO3C024193	3.825	3.39346e-11	yes	up	4.81667	23.4033
MELO3C002641	3.949	5.02111e-05	yes	up	5.55	23.6333
MELO3C025033	69.607	1.30519e-46	yes	up	0.323333	23.8433
MELO3C017362	2.19	0.000513855	yes	up	10.25	23.8933
MELO3C019456	2.367	0.0050384	yes	up	9.22333	23.9467
MELO3C007644	3.453	2.28248e-06	yes	up	6.50667	23.9767
MELO3C015338	2.791	5.72152e-08	yes	up	8.09667	24.0367
MELO3C020676T2	5.113	0.000463302	yes	up	4.56	24.0567
MELO3C007799	7.091	1.06112e-12	yes	up	3.19333	24.08
MELO3C002624	2.316	0.0136913	yes	up	9.88667	24.2333
MELO3C026213	2.032	0.00027862	yes	up	11.36	24.2333
MELO3C004473	3.35	2.08872e-15	yes	up	6.13333	24.42
MELO3C009684	3.019	0.00100518	yes	up	7.10667	24.55
MELO3C008314	5.243	1.07527e-06	yes	up	4.21333	24.5933
MELO3C018637	2.594	2.75581e-15	yes	up	8.98333	24.64
MELO3C016444	2.322	1.15282e-08	yes	up	9.28	24.8933
MELO3C007098	2.85	5.34511e-10	yes	up	8.22667	24.9767
MELO3C006644	3.072	2.94566e-08	yes	up	8.09667	25.05
MELO3C010160	184.826	1.58799e-47	yes	up	0.09	25.07
MELO3C022824	180.719	1.36359e-52	yes	up	0.283333	25.3
MELO3C003617	4.197	2.50718e-08	yes	up	5.67	25.57
MELO3C018969	2.326	2.13355e-05	yes	up	10.2967	25.5867
MELO3C002071	2.521	1.59624e-08	yes	up	9.59667	25.9867
MELO3C007324	3.703	3.40561e-13	yes	up	6.31667	26.04
MELO3C002500	2.351	0.00993796	yes	up	10.1433	26.1033
MELO3C005664	2.563	9.12515e-08	yes	up	9.56	26.2367
MELO3C021293	2.608	0.0029943	yes	up	8.96667	26.3033
MELO3C019828	2.031	2.0273e-13	yes	up	12.1467	26.3033
MELO3C014501	2.313	0.000419837	yes	up	10.6267	26.41
MELO3C023335	2.484	0.00294975	yes	up	10.1767	26.47
MELO3C002595	2.803	4.18296e-11	yes	up	8.91	26.6967
MELO3C010715	3.48	2.93133e-08	yes	up	7.16667	26.87
MELO3C011552	2.518	0.011215	yes	up	9.70333	27.33
MELO3C018851	8.572	1.45368e-12	yes	up	3.04	27.46
MELO3C013449	6.88	2.58411e-07	yes	up	3.74	27.4633
MELO3C005201	2.343	1.83304e-12	yes	up	10.7	27.56
MELO3C013015	2.139	4.22368e-12	yes	up	13.2033	27.9567
MELO3C011957	2.09	0.0254754	yes	up	12.4733	28.3233
MELO3C020581	2.006	2.20216e-10	yes	up	12.2033	28.8133
MELO3C008033	2.947	0.000560025	yes	up	9.66	29.05
MELO3C026824	2.317	0.000985293	yes	up	11.78	29.0667
MELO3C011849	2.531	8.53417e-08	yes	up	11.1067	29.99
MELO3C024700	6.486	1.73432e-09	yes	up	3.89	30.0367
MELO3C007735	2.668	4.14062e-14	yes	up	10.55	30.0933
MELO3C005524	2.69	0.00012319	yes	up	9.96333	30.28
MELO3C015115	3.105	1.56681e-08	yes	up	8.93667	30.3867
MELO3C022969	3.604	2.77003e-17	yes	up	7.12	30.41
MELO3C020980	2.062	2.30282e-06	yes	up	14.26	31.1033
MELO3C002171	3.171	1.09356e-19	yes	up	9.22333	31.1233
MELO3C021918	2.257	0.000500003	yes	up	12.4033	31.3467
MELO3C022040	11.889	3.97561e-30	yes	up	2.52333	31.6867
MELO3C013011	2.125	3.5531e-09	yes	up	13.9767	31.6967
MELO3C008133	2.105	0.000169274	yes	up	14.14	31.7333
MELO3C011352	2.349	0.000279886	yes	up	12.66	31.8167
MELO3C000258	5.229	0.000120277	yes	up	5.58	31.9233
MELO3C002022	2.393	2.41522e-05	yes	up	12.73	31.9667
MELO3C002283	2.066	2.34419e-07	yes	up	14.3533	32.0267
MELO3C005795	2.556	4.86115e-06	yes	up	11.82	32.17
MELO3C013917	2.005	0.0437462	yes	up	15.1467	32.31
MELO3C007137	2.072	0.0065941	yes	up	14.17	32.3833
MELO3C013918	2.818	1.00527e-05	yes	up	10.81	32.7167
MELO3C023255	6.112	7.54338e-15	yes	up	5.05333	32.7667
MELO3C017579	2.643	7.1306e-07	yes	up	11.6033	32.9667
MELO3C013932	3.464	1.15172e-12	yes	up	9.7	33.5667
MELO3C024308	3.088	5.22071e-06	yes	up	10.2167	34.33
MELO3C013888	2.241	0.000375709	yes	up	14.2633	34.5267
MELO3C022435	15.416	2.83643e-44	yes	up	2.08	34.5833
MELO3C022509	2.966	0.00711096	yes	up	10.4767	34.9567
MELO3C022076	2.809	7.14744e-08	yes	up	11.6367	35.34
MELO3C010174	2.803	1.59213e-07	yes	up	11.82	35.45
MELO3C017842	2.568	1.0053e-07	yes	up	12.76	35.4833
MELO3C011240	2.296	0.0263742	yes	up	14.3433	35.5033
MELO3C009925	2.082	9.65744e-06	yes	up	16.4767	35.8167
MELO3C002149	2.057	2.0859e-10	yes	up	16.8067	35.85
MELO3C026260	2.906	1.64219e-12	yes	up	11.5567	35.9433
MELO3C012377	2.358	0.00726361	yes	up	14.0733	36.0233
MELO3C022042	2.023	1.09429e-08	yes	up	16.4833	36.24
MELO3C014613	2.442	1.87985e-15	yes	up	13.9867	36.2567
MELO3C002067	2.176	2.03687e-08	yes	up	15.7333	36.4267
MELO3C002591	2.214	0.00183314	yes	up	15.1967	36.5967
MELO3C023665	3.588	0.00239289	yes	up	9.27333	36.7433
MELO3C023270	2.503	8.46816e-05	yes	up	14	36.84
MELO3C020527	2.007	1.57244e-09	yes	up	17.5033	37.2733
MELO3C009622	2.322	1.75053e-06	yes	up	15.17	37.9367
MELO3C014026	6.474	3.13242e-12	yes	up	4.73333	37.96
MELO3C011869	2.223	4.95912e-10	yes	up	16.07	38.1733
MELO3C018671	2.25	2.90185e-07	yes	up	15.76	38.4
MELO3C018717	2.206	0.00332721	yes	up	17.54	38.4467
MELO3C024823	1180.33	1.66399e-15	yes	up	0.0333333	38.5133
MELO3C007250	2.337	0.0257842	yes	up	14.7567	38.5267
MELO3C006481	2.055	0.0180925	yes	up	17.1967	38.5967
MELO3C022965	2.001	0.0338268	yes	up	16.8833	38.6667
MELO3C005779	2.191	8.33358e-09	yes	up	16.8667	39.46
MELO3C024539	16.311	1.93681e-31	yes	up	2.25333	39.5967
MELO3C003279	5083.59	1.33051e-22	yes	up	0	39.8
MELO3C010762	2.173	0.00418126	yes	up	16.8067	39.8867
MELO3C025976	2.175	4.60128e-06	yes	up	17.46	39.9467
MELO3C019922	2.842	1.01923e-13	yes	up	13.3867	40.26
MELO3C016187	2.074	0.00120916	yes	up	18.0567	40.31
MELO3C011008	6.863	1.4311e-13	yes	up	5.15	40.88
MELO3C004098	2.019	4.798e-05	yes	up	18.56	40.9767
MELO3C007114	2.018	0.000564676	yes	up	18.9	41.1867
MELO3C011948	4.594	0.00234167	yes	up	7.94333	41.33
MELO3C023725	2.158	3.78291e-10	yes	up	18.07	41.4
MELO3C009895	2.481	9.12515e-08	yes	up	12.1067	41.44
MELO3C026832	2.511	0.00121255	yes	up	15.0533	41.46
MELO3C022992	6.509	1.38296e-08	yes	up	5.56667	41.71
MELO3C003648	2.822	3.40278e-10	yes	up	13.2933	41.7167
MELO3C016268	2.964	0.000255271	yes	up	12.9467	41.7267
MELO3C017538	3.224	5.37593e-11	yes	up	12.2167	42.0333
MELO3C017582	8.048	2.77813e-28	yes	up	4.78333	42.1267
MELO3C012425	2.093	8.57479e-06	yes	up	19.0633	42.9567
MELO3C007749	16.944	2.25264e-22	yes	up	2.34333	43.2067
MELO3C015388	3.166	4.85772e-09	yes	up	13.61	43.3833
MELO3C014823	2.232	3.90074e-07	yes	up	18.3567	43.49
MELO3C018698	2.002	7.96795e-08	yes	up	20.5533	43.69
MELO3C005540	25.09	4.17238e-21	yes	up	1.61	43.76
MELO3C007388	2.169	0.000376746	yes	up	19.0633	44.0367
MELO3C020775	2.174	4.2366e-09	yes	up	18.5833	44.06
MELO3C005778	2.501	0.00269232	yes	up	17.07	44.0633
MELO3C025640	2.842	5.67782e-09	yes	up	14.8433	44.3267
MELO3C007003	3.753	0.0134809	yes	up	10.5367	44.41
MELO3C014179	2.051	2.60147e-05	yes	up	20.5433	45.1733
MELO3C016595	8.88	4.0568e-12	yes	up	8.97	45.2
MELO3C019590	3.567	9.86143e-21	yes	up	11.7967	45.3133
MELO3C012555	2506.13	8.98169e-19	yes	up	0	45.3933
MELO3C011171	2.521	1.49474e-08	yes	up	14.98	45.6033
MELO3C006149	3.105	0.00978185	yes	up	13.4167	45.72
MELO3C009769	2.021	0.00391262	yes	up	20.71	45.8
MELO3C006052	2.508	4.06881e-09	yes	up	17.0633	45.94
MELO3C009928	2.38	1.25765e-05	yes	up	18.2067	46.1267
MELO3C008938	2.891	0.0355426	yes	up	14.9233	46.74
MELO3C022176	3.073	6.76121e-07	yes	up	15.1267	47.3167
MELO3C025912	2.029	0.00327587	yes	up	22.3833	48.1367
MELO3C022295	2.636	7.08418e-09	yes	up	17.1	48.4367
MELO3C016864	2.276	5.25152e-07	yes	up	19.61	48.7233
MELO3C003206	2.195	1.30629e-07	yes	up	16.2533	49.09
MELO3C002668	2.778	1.00192e-09	yes	up	16.31	49.3367
MELO3C010817	2.18	8.85143e-05	yes	up	21.7167	49.4433
MELO3C026372	1098.92	3.10885e-39	yes	up	0.0366667	49.4533
MELO3C021845	5.595	9.65595e-09	yes	up	6.66667	49.92
MELO3C001716	5.054	0.00367167	yes	up	6.47	49.9533
MELO3C017332	2.679	7.53645e-06	yes	up	17.47	49.9533
MELO3C019835	4.405	6.82593e-13	yes	up	10.7067	50.55
MELO3C003164	6.558	1.32732e-12	yes	up	7.14	50.7033
MELO3C010317	2.832	0.0383118	yes	up	16.84	51.0567
MELO3C018394	2.762	4.089e-07	yes	up	17.0567	51.3533
MELO3C020554	5.942	4.01409e-10	yes	up	8.01333	51.4833
MELO3C022603	13.288	7.14932e-10	yes	up	1.36667	51.9133
MELO3C009748	2.534	9.86499e-07	yes	up	18.8467	52.53
MELO3C013736	3.358	1.3501e-28	yes	up	14.6267	52.88
MELO3C010860	2.115	3.97373e-06	yes	up	23.3833	52.9
MELO3C016967	2.348	2.29608e-05	yes	up	21.1567	53.0767
MELO3C019542	2.055	0.00013844	yes	up	24.9067	53.9367
MELO3C018656	2.305	0.0409788	yes	up	22.25	54.1167
MELO3C008139	2.06	0.000539478	yes	up	24.3867	54.15
MELO3C017063	2.044	1.5011e-05	yes	up	25.2767	54.24
MELO3C000279	2.2	0.00878705	yes	up	22	54.76
MELO3C014197	2.265	4.90344e-07	yes	up	22.85	55.08
MELO3C018826	2.43	1.5895e-05	yes	up	18.76	55.4133
MELO3C023900	8.579	4.90531e-70	yes	up	0.933333	55.5767
MELO3C014959	2672.14	2.37015e-18	yes	up	0	55.6367
MELO3C010619	2.024	1.69025e-15	yes	up	25.7833	56.05
MELO3C021220	2.347	0.00557863	yes	up	21.4133	56.2733
MELO3C018669	13.886	1.02602e-128	yes	up	3.6	56.3467
MELO3C014937	2.44	3.41632e-16	yes	up	22.0367	56.5467
MELO3C011218	2.427	0.0011509	yes	up	22.1367	56.9567
MELO3C021457	2.07	0.000631304	yes	up	24.6467	57.2433
MELO3C026017	4.888	3.08757e-28	yes	up	3.02	58.21
MELO3C019697	2.021	7.81324e-07	yes	up	26.7633	58.9033
MELO3C008171	2.233	0.000647958	yes	up	27.8533	58.9367
MELO3C003192	2.365	0.0192211	yes	up	21.7967	59.02
MELO3C005571	2.078	0.00104965	yes	up	27.0133	59.1433
MELO3C012498	2.646	0.00415811	yes	up	19.6333	59.54
MELO3C020328	2.66	7.45269e-09	yes	up	20.8	59.6233
MELO3C018607	2.901	1.45914e-22	yes	up	19.3367	59.7533
MELO3C013086	3.102	0.00925409	yes	up	15.1133	59.8033
MELO3C018858	12.983	0.000534617	yes	up	3.67667	60.12
MELO3C007858	2.342	0.0166368	yes	up	23.34	60.2267
MELO3C008140	2.195	0.014938	yes	up	25.3367	61.5233
MELO3C010355	2.137	1.27025e-06	yes	up	26.1267	61.5267
MELO3C012559	2.766	1.63377e-07	yes	up	21.4533	62.3433
MELO3C005245	2.351	0.000376746	yes	up	25.04	62.86
MELO3C004054	3.322	0.000402237	yes	up	18.3933	63.06
MELO3C023932	2.448	1.70727e-05	yes	up	22.41	63.5733
MELO3C003163	2.848	0.0012081	yes	up	19.9333	63.59
MELO3C018810	2.881	1.19377e-16	yes	up	20.7567	64.2867
MELO3C013339	2.38	0.0287314	yes	up	23.6433	64.78
MELO3C014154	3.027	0.0017312	yes	up	19.6667	64.7867
MELO3C021187	2.032	0.0478542	yes	up	28.96	64.9467
MELO3C006315	2.378	4.94304e-07	yes	up	25.1567	65.02
MELO3C015292	2.479	5.47305e-22	yes	up	24.5567	65.29
MELO3C000138	1185.89	2.98569e-15	yes	up	0	66.17
MELO3C017891	2.098	6.43809e-10	yes	up	28.3567	67.5033
MELO3C022702	11.343	1.13758e-83	yes	up	5.95333	68.38
MELO3C004998	2.557	0.000572128	yes	up	24.9833	68.6433
MELO3C024955	2.143	4.16776e-06	yes	up	30.8533	68.7433
MELO3C026367	12.704	1.56781e-18	yes	up	5.27333	68.78
MELO3C016033	2.215	0.000110736	yes	up	29.16	70.3167
MELO3C009119	2.009	0.0130645	yes	up	31.6433	70.3767
MELO3C008433	2.503	2.50572e-12	yes	up	26.2767	70.82
MELO3C013641	4.333	8.65098e-36	yes	up	15.49	72.7567
MELO3C013872	2.339	2.25395e-06	yes	up	30.48	73.9267
MELO3C004350	2.286	5.43816e-07	yes	up	30.8733	74.5567
MELO3C026536	2.192	1.06404e-05	yes	up	33.1033	75.91
MELO3C010858	3.059	2.48731e-09	yes	up	22.8633	76.1333
MELO3C022006	4.616	1.34115e-35	yes	up	16.0333	77.5333
MELO3C017906	3.048	4.52628e-05	yes	up	24.1933	77.9033
MELO3C005709	10.952	2.76762e-11	yes	up	6.48667	80.5433
MELO3C018660	2.714	2.64303e-08	yes	up	28.2633	81.7133
MELO3C006831	2.016	6.10876e-05	yes	up	37.9133	83.14
MELO3C013084	2.933	0.000270796	yes	up	27.32	84.43
MELO3C015185	2.691	0.000139549	yes	up	32.01	85.4033
MELO3C007301	2.872	3.40278e-10	yes	up	27.6133	86.7833
MELO3C021171	2.17	4.79726e-10	yes	up	40.5433	87.8167
MELO3C000614	317.629	7.40236e-09	yes	up	0	89.4867
MELO3C021730	2.275	7.95295e-08	yes	up	38.2867	89.9367
MELO3C002220	4.156	1.47639e-06	yes	up	19.7633	89.96
MELO3C012031	3.28	3.34001e-12	yes	up	25.24	91.0067
MELO3C006372	2.174	1.40297e-08	yes	up	40.27	93.8433
MELO3C002305	3.265	1.71013e-07	yes	up	26.74	94.23
MELO3C019895	2.107	0.00562568	yes	up	41.05	95.4233
MELO3C013960	2.021	0.0293883	yes	up	46.47	97.19
MELO3C007731	2.016	6.11173e-06	yes	up	47.9267	99.19
MELO3C004059	2.111	0.00055344	yes	up	44.9633	101.877
MELO3C001017	2.566	0.000541897	yes	up	30.77	101.983
MELO3C013353	2.129	7.78087e-05	yes	up	43.61	102.697
MELO3C026243	2.36	0.000472404	yes	up	41.26	105.33
MELO3C010857	3.111	2.57873e-43	yes	up	32.1833	106.013
MELO3C011705	3.031	5.68563e-06	yes	up	33.3933	106.613
MELO3C023605	2.642	0.000430042	yes	up	37.0433	106.93
MELO3C012335	2.473	2.25605e-26	yes	up	40.3733	107.207
MELO3C000090	35.996	5.00325e-104	yes	up	2.71	108.223
MELO3C007773	2.157	7.12276e-05	yes	up	47.2267	109.66
MELO3C018562	2.133	5.89749e-16	yes	up	48.55	109.957
MELO3C026238	3.644	9.79378e-10	yes	up	27.79	112.607
MELO3C013287	3.114	2.13512e-08	yes	up	33.4367	113.23
MELO3C005851	5.134	3.04348e-18	yes	up	20.5233	113.3
MELO3C003072	2.775	1.53864e-08	yes	up	37.72	113.743
MELO3C005761	2.083	0.00376892	yes	up	52.64	114.327
MELO3C011131	2.404	3.51082e-05	yes	up	43.1933	114.797
MELO3C026495	2.844	3.51572e-05	yes	up	37.23	115.04
MELO3C002042	2.539	0.000124452	yes	up	41.7933	115.26
MELO3C000487	8.434	0.00030865	yes	up	9.28667	115.793
MELO3C005214	16.072	5.78654e-24	yes	up	6.33333	116.2
MELO3C008882	2.317	2.16263e-12	yes	up	53.0467	116.737
MELO3C024857	2.462	0.0155348	yes	up	40.73	119.12
MELO3C002719	2.283	1.73996e-05	yes	up	47.98	119.68
MELO3C017130	2.355	0.0386108	yes	up	46.04	120.243
MELO3C007405	2.196	5.92396e-13	yes	up	51.16	121.99
MELO3C002553	3.052	3.43207e-14	yes	up	37.41	122.087
MELO3C011351	2.188	0.00406607	yes	up	49.44	126.2
MELO3C002060	2.061	3.4599e-10	yes	up	55.9067	126.727
MELO3C020708	5.151	2.89267e-26	yes	up	23.64	127.947
MELO3C013854	8.476	5.87261e-27	yes	up	14.36	129.393
MELO3C002465	2.665	0.00123488	yes	up	44.05	129.493
MELO3C007996	2.04	3.88204e-09	yes	up	59.7933	129.55
MELO3C016112	2.026	0.018217	yes	up	56.1233	129.617
MELO3C005577	2.502	7.07068e-10	yes	up	49.7967	131.107
MELO3C021172	2.597	2.04206e-14	yes	up	47.8233	132.46
MELO3C022686	2.013	0.0166617	yes	up	62.6667	135.833
MELO3C005348	7.109	1.11461e-74	yes	up	18.6267	141.61
MELO3C027095	2.231	4.15974e-05	yes	up	54.87	141.893
MELO3C000169	2.225	1.29517e-06	yes	up	53.8133	142.463
MELO3C013563	2.525	3.22167e-12	yes	up	53.6367	143.16
MELO3C024191	3.186	0.000253511	yes	up	42.27	143.89
MELO3C008796	2.346	4.66949e-23	yes	up	56.7233	144.927
MELO3C023590	2.176	0.00420044	yes	up	62.9167	145.557
MELO3C005801	4.452	0.000166494	yes	up	27.8933	146.6
MELO3C011819	2.002	4.36962e-07	yes	up	68.3167	148.157
MELO3C004383	2.641	0.0132956	yes	up	51.2833	148.28
MELO3C018008	3.445	0.00294224	yes	up	39.7933	151.647
MELO3C012324	9.474	1.59076e-31	yes	up	15.3667	157.267
MELO3C024519	3.004	1.67373e-14	yes	up	50.2133	162.137
MELO3C007979	2.75	5.23708e-06	yes	up	55.26	164.523
MELO3C017645	3.005	4.48289e-05	yes	up	51.1167	169.48
MELO3C019762	3.077	1.88219e-20	yes	up	50.95	174.41
MELO3C002227	2.654	5.15089e-12	yes	up	60.77	178.857
MELO3C022039	7.679	5.25168e-22	yes	up	20.9267	178.89
MELO3C002417	2.727	7.51414e-06	yes	up	63.5933	182.197
MELO3C004110	4.164	3.64256e-06	yes	up	41.6333	185.497
MELO3C011921	2.37	9.48924e-05	yes	up	73.97	186.097
MELO3C011208	2.214	2.1088e-05	yes	up	81.1033	190.233
MELO3C023519	3.796	7.8624e-12	yes	up	49.2767	195.387
MELO3C017652	2.759	2.10458e-16	yes	up	66.3933	197.483
MELO3C017853	2.213	2.4911e-14	yes	up	83.8433	199.35
MELO3C026378	3.918	2.43484e-33	yes	up	50.1933	210.857
MELO3C014262	2.083	3.47402e-06	yes	up	95.2133	211.33
MELO3C014635	15.464	0.0468321	yes	up	11.3667	220.257
MELO3C021589	2.217	2.73e-06	yes	up	99.8333	230.447
MELO3C012270	2.8	8.7485e-13	yes	up	81.55	236.97
MELO3C016041	4.606	3.05699e-08	yes	up	46.66	241.457
MELO3C005061	2.141	2.58046e-08	yes	up	106.967	243.177
MELO3C024135	2.599	8.40981e-05	yes	up	88.8733	253.723
MELO3C015002	258.427	2.02878e-57	yes	up	0.893333	254.66
MELO3C002222	2.059	9.6257e-05	yes	up	114.33	266.33
MELO3C006558	2.213	2.84676e-05	yes	up	114.107	275.8
MELO3C017353	2.191	2.60545e-05	yes	up	117.177	283.677
MELO3C012505	3297.24	8.11567e-20	yes	up	0	294.177
MELO3C002437	7.852	2.09353e-21	yes	up	33.6367	295.147
MELO3C025855	3.688	1.14519e-09	yes	up	78.1767	319.003
MELO3C007793	2.094	0.00676379	yes	up	149.71	330.153
MELO3C007908	2.307	8.23279e-08	yes	up	142.05	354.233
MELO3C025025	31.383	4.50477e-16	yes	up	10.7333	363.393
MELO3C021906	2.431	2.37273e-07	yes	up	142.36	372.15
MELO3C021566	2.159	9.3852e-07	yes	up	160.42	374.043
MELO3C024423	4.012	8.63464e-05	yes	up	86.5433	381.5
MELO3C024324	3.024	0.00194159	yes	up	122.643	385.227
MELO3C011750	2.084	3.95459e-06	yes	up	180.517	397.363
MELO3C021708	3.168	0.000123625	yes	up	120.84	400.273
MELO3C000298	2.777	9.92513e-19	yes	up	129.62	405.38
MELO3C026436	2.848	0.0135863	yes	up	132.69	420.867
MELO3C010863	2.587	7.9704e-10	yes	up	125.067	421.353
MELO3C015184	3.545	0.00337428	yes	up	111.527	440.977
MELO3C011771	7.627	5.52685e-111	yes	up	54.6533	441.163
MELO3C009818	2.912	5.96159e-32	yes	up	139.123	444.61
MELO3C017297	3.518	3.00595e-32	yes	up	149.887	563.49
MELO3C025509	3.59	5.60803e-28	yes	up	223.09	589.723
MELO3C010872	4.209	2.55092e-07	yes	up	155.197	713.197
MELO3C009329	3.804	0.00145772	yes	up	195.197	771.9
MELO3C015214	2.406	1.08564e-09	yes	up	339.533	908.337
MELO3C025078	2.349	0.000391555	yes	up	390.813	999.837
MELO3C005466	3.859	6.95494e-14	yes	up	237.677	1010.01
MELO3C014630	12.773	2.88554e-18	yes	up	78.82	1037.25
MELO3C011308	2.03	1.44512e-06	yes	up	476.277	1045.85
MELO3C013931	2.331	0.00497255	yes	up	244.247	1067.42
MELO3C002441	3.214	0.00425222	yes	up	295.25	1085.15
MELO3C017581	4.382	2.45895e-11	yes	up	253.503	1171.57
MELO3C006562	2.319	3.97319e-07	yes	up	485.45	1204.87
MELO3C008120	2.088	5.88047e-05	yes	up	451.027	1311.6
MELO3C012256	2.122	3.51071e-06	yes	up	582.647	1339.77
MELO3C010869	4.02	4.4673e-21	yes	up	306.193	1393.77
MELO3C003752	2.508	8.77443e-06	yes	up	518.553	1476.18
MELO3C013952	5.925	5.07399e-05	yes	up	255.207	1610.24
MELO3C022978	5.036	2.0597e-10	yes	up	361.657	1927.31
MELO3C015407	3.062	1.96578e-26	yes	up	868.17	2818.76
MELO3C010272	3.289	1.43855e-05	yes	up	954.66	2905.82
MELO3C018880	3.736	3.08268e-05	yes	up	726.527	2918.09
MELO3C010875	2.652	1.6896e-10	yes	up	1048.16	3137.97
MELO3C010866	2.536	2.72891e-21	yes	up	3492.91	9918.28
MELO3C017831	4.505	2.20459e-08	yes	up	1.30667	6.76333
MELO3C011146	2.823	0.000204999	yes	up	16.84	51.1567

## Sheet: down-regulated genes
Gene_id	FC(LP_14/CK_14)	Padjust	Significant	Regulate	CK_14	LP_14
MELO3C002765	0	4.99493e-18	yes	down	8.15667	0
MELO3C025604	0	2.03696e-17	yes	down	7.55667	0
MELO3C008945	0	1.50689e-17	yes	down	11.2767	0
MELO3C001165	0.001	2.75581e-15	yes	down	76.0633	0
MELO3C019418	0.001	3.1112e-12	yes	down	5.16	0
MELO3C019855	0.001	2.0643e-12	yes	down	16.2933	0
MELO3C019483	0.001	4.3846e-13	yes	down	23.9033	0
MELO3C016470	0.002	2.39515e-11	yes	down	7.67667	0
MELO3C014892	0.002	6.9287e-12	yes	down	13.8133	0
MELO3C000680	0.003	2.00615e-09	yes	down	5.68	0
MELO3C025793	0.003	1.26405e-08	yes	down	6.22333	0
MELO3C004292	0.003	1.21033e-08	yes	down	4.03	0
MELO3C013028	0.004	1.04053e-07	yes	down	13.96	0
MELO3C000322	0.004	1.65017e-07	yes	down	6.77	0
MELO3C020180	0.004	7.79778e-08	yes	down	1.10333	0
MELO3C004291	0.004	3.24677e-06	yes	down	0.853333	0
MELO3C022595	0.006	6.86031e-06	yes	down	7.19	0
MELO3C024161	0.007	3.15534e-05	yes	down	2.78667	0
MELO3C023026	0.008	3.36831e-05	yes	down	1.45	0
MELO3C022051	0.009	8.49201e-05	yes	down	1.01667	0
MELO3C000050	0.009	6.3599e-05	yes	down	2.48667	0
MELO3C027134	0.009	6.95138e-05	yes	down	0.613333	0
MELO3C000432	0.01	8.01097e-05	yes	down	2.11333	0
MELO3C002848	0.011	0.000881953	yes	down	0.5	0
MELO3C013590	0.013	0.0336638	yes	down	0.83	0
MELO3C009605	0.013	0.00062842	yes	down	1.22333	0
MELO3C011485	0.014	0.0150548	yes	down	0.343333	0
MELO3C004290	0.014	0.000960087	yes	down	0.403333	0
MELO3C013442	0.015	0.0440727	yes	down	0.69	0
MELO3C023575	0.015	0.00108954	yes	down	0.183333	0
MELO3C004265	0.015	0.00185361	yes	down	0.59	0
MELO3C017522T2	0.016	0.00232949	yes	down	0.22	0
MELO3C004914	0.016	0.0024076	yes	down	5.76	0
MELO3C024561	0.017	0.00276103	yes	down	0.88	0
MELO3C000236	0.018	0.00629529	yes	down	40.12	0
MELO3C004802	0.018	0.00347563	yes	down	2.27333	0
MELO3C011455	0.018	0.0105773	yes	down	0.53	0
MELO3C024869	0.02	0.00742635	yes	down	2.15	0
MELO3C023949	0.021	0.00978862	yes	down	0.28	0
MELO3C002996	0.021	0.0140859	yes	down	0.496667	0
MELO3C004480	0.022	0.0105992	yes	down	22.01	0
MELO3C014586	0.024	0.0163341	yes	down	0.24	0
MELO3C020572T2	0.026	0.025651	yes	down	0.316667	0
MELO3C025841	0.028	0.0315318	yes	down	4.29667	0
MELO3C013683	0.028	0.0290067	yes	down	1.08	0
MELO3C002311	0.029	0.0310212	yes	down	0.193333	0
MELO3C001111	0.029	0.048354	yes	down	5.74667	0
MELO3C001872	0.029	0.0483441	yes	down	10.68	0
MELO3C000871	0.03	0.0435626	yes	down	1.44333	0
MELO3C026297	0.032	0.0488072	yes	down	0.763333	0
MELO3C013027	0	3.09701e-21	yes	down	19.24	0.00333333
MELO3C023428	0.009	0.0177856	yes	down	0.83	0.00333333
MELO3C021617	0.03	0.00592827	yes	down	0.31	0.01
MELO3C007168	0.026	0.00542664	yes	down	0.42	0.0133333
MELO3C004147	0.002	8.17119e-13	yes	down	9.40333	0.0166667
MELO3C019361	0.019	0.0159617	yes	down	0.92	0.02
MELO3C019610	0.064	0.0335087	yes	down	0.3	0.02
MELO3C024094	0	5.40135e-19	yes	down	59.0367	0.0233333
MELO3C021336	0.003	2.69062e-07	yes	down	8.01667	0.0233333
MELO3C023181	0.009	1.1926e-05	yes	down	1.35333	0.0233333
MELO3C004401	0.098	0.0428326	yes	down	0.226667	0.0233333
MELO3C004551	0.012	4.79242e-13	yes	down	2.24333	0.0266667
MELO3C004324	0.019	2.66324e-16	yes	down	1.41667	0.03
MELO3C007619	0.031	2.09298e-05	yes	down	0.98	0.03
MELO3C026766	0.042	8.9701e-07	yes	down	0.743333	0.0333333
MELO3C022367	0.055	0.0121723	yes	down	0.55	0.0333333
MELO3C016030	0.036	0.00918553	yes	down	0.9	0.0366667
MELO3C010177	0.071	0.00499074	yes	down	0.52	0.0366667
MELO3C027142	0.002	1.8798e-16	yes	down	27.6133	0.04
MELO3C006237	0.093	0.0269962	yes	down	0.39	0.04
MELO3C010994	0.047	1.21908e-05	yes	down	0.816667	0.0433333
MELO3C012061	0.07	0.0336463	yes	down	0.533333	0.0433333
MELO3C019258	0.076	0.000260812	yes	down	0.536667	0.0433333
MELO3C026634	0.092	0.0457755	yes	down	0.446667	0.0433333
MELO3C008659	0.114	0.0432141	yes	down	0.356667	0.0433333
MELO3C008613	0.008	1.77403e-16	yes	down	6.93333	0.0533333
MELO3C013158	0.02	0.00061208	yes	down	2.49	0.0533333
MELO3C002192	0.017	7.50551e-14	yes	down	3.06667	0.0566667
MELO3C005132	0.086	0.000627319	yes	down	0.626667	0.0566667
MELO3C016312	0.08	0.0391633	yes	down	0.68	0.06
MELO3C015050	0.049	0.0283686	yes	down	1.18	0.0666667
MELO3C006504	0.067	0.0161226	yes	down	0.73	0.0666667
MELO3C002685	0.045	9.73194e-08	yes	down	1.50333	0.07
MELO3C009669	0.054	0.000544221	yes	down	1.23333	0.07
MELO3C023886	0.076	0.047095	yes	down	0.706667	0.07
MELO3C002962	0.093	0.0012723	yes	down	0.626667	0.07
MELO3C025510	0.006	5.93566e-10	yes	down	12.98	0.0733333
MELO3C015371	0.04	0.000309154	yes	down	1.69	0.0766667
MELO3C008077	0.028	2.47204e-08	yes	down	2.26667	0.08
MELO3C016836	0.048	0.00144301	yes	down	1.47667	0.08
MELO3C016427	0.077	0.00409195	yes	down	0.836667	0.08
MELO3C023577	0.033	4.42566e-06	yes	down	2.12333	0.0833333
MELO3C004594	0.121	0.0155331	yes	down	0.673333	0.09
MELO3C005347	0.092	0.0210944	yes	down	0.926667	0.0933333
MELO3C002380	0.099	0.00466815	yes	down	0.886667	0.0933333
MELO3C025324	0.101	3.17425e-06	yes	down	0.913333	0.0966667
MELO3C011462	0.13	0.0225157	yes	down	0.683333	0.0966667
MELO3C006672	0.001	8.74991e-16	yes	down	58.9867	0.1
MELO3C027330	0.03	0.000479728	yes	down	2.9	0.1
MELO3C016980	0.037	0.0033894	yes	down	2.3	0.1
MELO3C011286	0.072	0.00271896	yes	down	1.24	0.1
MELO3C022447	0.143	1.45545e-06	yes	down	0.71	0.11
MELO3C010015	0.02	9.55021e-07	yes	down	4.9	0.113333
MELO3C005948	0.021	2.39093e-17	yes	down	5.15667	0.12
MELO3C013365	0.084	2.75761e-25	yes	down	3.35333	0.12
MELO3C017059	0.171	0.0358182	yes	down	0.796667	0.12
MELO3C025362	0.173	0.0200096	yes	down	0.696667	0.126667
MELO3C022843	0.104	0.00361775	yes	down	1.08333	0.13
MELO3C011555	0.148	0.0471776	yes	down	0.91	0.133333
MELO3C014478	0.042	9.20096e-09	yes	down	2.93	0.136667
MELO3C023619	0.022	4.45706e-07	yes	down	6.63667	0.14
MELO3C011980	0.182	0.0185838	yes	down	0.736667	0.143333
MELO3C016594	0.033	0.0113008	yes	down	4.00333	0.15
MELO3C012502	0.005	3.43373e-59	yes	down	43.81	0.156667
MELO3C012526	0.032	3.47333e-14	yes	down	4.66	0.163333
MELO3C025623	0.19	0.0309394	yes	down	0.636667	0.163333
MELO3C004927	0.078	2.72573e-08	yes	down	2.10667	0.166667
MELO3C002339	0.096	0.0166825	yes	down	1.48667	0.166667
MELO3C013971	0.094	0.0120233	yes	down	1.35667	0.17
MELO3C026179	0.193	0.0125405	yes	down	0.903333	0.18
MELO3C021912	0.2	0.0076099	yes	down	0.853333	0.18
MELO3C026880	0.15	0.00501245	yes	down	1.11333	0.183333
MELO3C021319	0.213	0.0131118	yes	down	0.793333	0.183333
MELO3C021199	0.252	0.0193485	yes	down	0.673333	0.183333
MELO3C016996	0.121	0.000857142	yes	down	1.41	0.186667
MELO3C007657	0.3	0.032561	yes	down	0.596667	0.186667
MELO3C005429	0.164	0.0011388	yes	down	1.09	0.193333
MELO3C026461	0.078	0.000224209	yes	down	3.98667	0.196667
MELO3C026755	0.163	0.00204211	yes	down	1.12	0.196667
MELO3C023043	0.2	0.0459588	yes	down	0.913333	0.196667
MELO3C009512	0.048	2.13963e-09	yes	down	3.84	0.2
MELO3C018540	0.108	0.0277308	yes	down	1.67667	0.203333
MELO3C021621	0.236	0.00701901	yes	down	0.75	0.203333
MELO3C011528	0.087	0.0259573	yes	down	2.01667	0.206667
MELO3C012724	0.107	0.0376429	yes	down	1.75667	0.21
MELO3C002062	0.268	0.0402103	yes	down	1.69667	0.21
MELO3C017450	0.345	0.00479906	yes	down	0.586667	0.21
MELO3C009113	0.109	6.65588e-06	yes	down	1.83667	0.213333
MELO3C017158	0.191	0.0085563	yes	down	1.04667	0.216667
MELO3C006099	0.238	0.00763638	yes	down	0.943333	0.216667
MELO3C002210	0.028	4.30766e-35	yes	down	10.0567	0.223333
MELO3C000252	0.154	0.0337865	yes	down	1.32333	0.233333
MELO3C005628	0.177	0.00145772	yes	down	1.27	0.233333
MELO3C002038	0.167	0.00901944	yes	down	1.29667	0.24
MELO3C018882	0.011	0.00262383	yes	down	20.3633	0.253333
MELO3C026244	0.193	0.00108954	yes	down	1.21333	0.253333
MELO3C011421	0.262	0.0419369	yes	down	0.896667	0.253333
MELO3C005081	0.289	0.00406714	yes	down	0.856667	0.26
MELO3C007279	0.155	0.00425222	yes	down	1.67	0.276667
MELO3C003838	0.2	0.000139961	yes	down	1.32667	0.283333
MELO3C007887	0.207	3.63838e-06	yes	down	1.31333	0.286667
MELO3C002629	0.052	6.59452e-24	yes	down	5.39667	0.29
MELO3C022736	0.297	0.0263854	yes	down	0.92	0.293333
MELO3C006865	0.068	1.00088e-09	yes	down	3.91	0.296667
MELO3C015419	0.25	0.00557863	yes	down	1.10667	0.296667
MELO3C012471	0.153	8.01097e-05	yes	down	1.87333	0.303333
MELO3C005603	0.194	0.00171457	yes	down	1.52	0.303333
MELO3C006067	0.061	0.00967365	yes	down	3.36	0.31
MELO3C008424	0.047	8.8237e-07	yes	down	5.94	0.313333
MELO3C018703	0.067	3.73848e-07	yes	down	4.48333	0.316667
MELO3C006959	0.034	8.3842e-22	yes	down	3.66333	0.323333
MELO3C005864	0.172	6.39962e-07	yes	down	1.77	0.33
MELO3C016971	0.257	0.0165503	yes	down	1.2	0.33
MELO3C014624	0.04	1.72973e-06	yes	down	7.41333	0.343333
MELO3C009485	0.129	0.000320818	yes	down	2.45	0.343333
MELO3C024846	0.167	0.00156242	yes	down	1.87667	0.35
MELO3C016566	0.03	0.00016124	yes	down	6.15333	0.353333
MELO3C010463	0.22	0.000902848	yes	down	1.38667	0.356667
MELO3C007848	0.133	1.82415e-05	yes	down	2.59333	0.366667
MELO3C004853	0.219	0.0257628	yes	down	1.53	0.366667
MELO3C017540	0.281	0.0194963	yes	down	1.21	0.366667
MELO3C015964	0.253	0.0223696	yes	down	1.56333	0.37
MELO3C018013	0.302	0.0102047	yes	down	1.14667	0.37
MELO3C015426	0.344	0.0340647	yes	down	1.00667	0.373333
MELO3C010528	0.182	0.00154672	yes	down	1.96	0.376667
MELO3C023639	0.054	3.50742e-05	yes	down	5.79333	0.38
MELO3C024146	0.091	5.65216e-08	yes	down	2.37667	0.383333
MELO3C006039	0.094	1.66761e-10	yes	down	2.71	0.383333
MELO3C009524	0.209	0.0449738	yes	down	1.62667	0.383333
MELO3C002211	0.222	0.00468592	yes	down	1.60667	0.383333
MELO3C008029	0.1	5.02111e-05	yes	down	3.49333	0.393333
MELO3C004313	0.265	1.45432e-05	yes	down	1.42667	0.393333
MELO3C017181	0.275	0.0113246	yes	down	1.32667	0.393333
MELO3C011293	0.281	0.0341365	yes	down	1.35667	0.396667
MELO3C011080	0.335	0.00331941	yes	down	1.14667	0.406667
MELO3C022446	0.204	0.00547378	yes	down	1.95333	0.413333
MELO3C022468	0.146	0.00151396	yes	down	2.54333	0.416667
MELO3C023568	0.227	1.8856e-07	yes	down	1.73667	0.416667
MELO3C014480	0.028	6.19526e-32	yes	down	14.15	0.42
MELO3C011929	0.121	2.88803e-07	yes	down	3.30333	0.423333
MELO3C022070	0.385	0.0191399	yes	down	1.03667	0.423333
MELO3C021367	0.101	0.00209042	yes	down	3.84333	0.43
MELO3C024092	0.106	1.65178e-07	yes	down	4.42	0.43
MELO3C023394	0.361	0.0261328	yes	down	1.37667	0.43
MELO3C007527	0.236	0.00474741	yes	down	1.7	0.433333
MELO3C023946	0.154	1.98524e-06	yes	down	2.70333	0.436667
MELO3C014603	0.213	0.00059168	yes	down	1.90333	0.44
MELO3C016690	0.064	4.29824e-05	yes	down	6.11333	0.443333
MELO3C005806	0.043	8.87462e-27	yes	down	9.90333	0.45
MELO3C020210	0.112	0.00503263	yes	down	3.6	0.45
MELO3C009515	0.083	1.75748e-06	yes	down	4.99667	0.46
MELO3C023379	0.172	0.0475002	yes	down	2.16667	0.466667
MELO3C016765	0.241	0.0047127	yes	down	1.83667	0.47
MELO3C027054	0.255	0.0326052	yes	down	1.66667	0.47
MELO3C007449	0.05	0.000468834	yes	down	7.88	0.473333
MELO3C023485	0.06	5.11346e-14	yes	down	7.42667	0.473333
MELO3C012791	0.083	1.13599e-11	yes	down	5.21667	0.473333
MELO3C024907	0.116	0.0192175	yes	down	3.44	0.476667
MELO3C003466	0.184	0.000700122	yes	down	2.42333	0.476667
MELO3C008526	0.155	6.65408e-05	yes	down	2.74333	0.486667
MELO3C012470	0.102	9.30077e-07	yes	down	4.52667	0.49
MELO3C014240	0.306	0.0131658	yes	down	1.49	0.493333
MELO3C024582	0.089	3.36349e-20	yes	down	5.38333	0.496667
MELO3C016593	0.131	0.00129361	yes	down	3.42	0.506667
MELO3C007545	0.314	0.0286764	yes	down	1.50333	0.506667
MELO3C013737	0.244	0.0376914	yes	down	1.96333	0.51
MELO3C009506	0.263	0.0144725	yes	down	1.79333	0.513333
MELO3C008404	0.152	0.00476656	yes	down	3.41333	0.52
MELO3C014626	0.006	2.90438e-05	yes	down	56.41	0.523333
MELO3C026734	0.172	3.99979e-06	yes	down	2.82	0.526667
MELO3C025687	0.298	0.00587124	yes	down	1.62667	0.53
MELO3C010634	0.223	0.00984449	yes	down	2.18333	0.533333
MELO3C010683	0.334	0.0018523	yes	down	1.42333	0.533333
MELO3C001531	0.007	0.000108334	yes	down	45.4633	0.536667
MELO3C007911	0.096	0.00611565	yes	down	1.68	0.54
MELO3C002428	0.336	0.0074335	yes	down	1.51333	0.546667
MELO3C000515	0.041	6.97316e-16	yes	down	14.3267	0.553333
MELO3C006802	0.02	3.78447e-101	yes	down	35.82	0.563333
MELO3C009711	0.136	0.0258242	yes	down	3.13667	0.566667
MELO3C026921	0.255	0.0154641	yes	down	1.99333	0.57
MELO3C010393	0.031	1.57006e-24	yes	down	16.7567	0.583333
MELO3C003844	0.316	0.0431232	yes	down	1.57	0.583333
MELO3C007694	0.358	0.0169886	yes	down	1.55333	0.583333
MELO3C000527	0.086	2.46343e-09	yes	down	6.78	0.593333
MELO3C005808	0.128	0.00111007	yes	down	4.27667	0.593333
MELO3C027425	0.152	8.93098e-06	yes	down	3.52667	0.596667
MELO3C007058	0.208	7.11791e-06	yes	down	2.63333	0.6
MELO3C016037	0.337	0.016105	yes	down	1.72	0.61
MELO3C020688	0.255	2.03955e-05	yes	down	2.24667	0.613333
MELO3C018446	0.406	0.00678604	yes	down	1.3	0.613333
MELO3C010668	0.129	5.60065e-18	yes	down	4.61333	0.616667
MELO3C017651	0.344	0.0350687	yes	down	1.71333	0.623333
MELO3C002702	0.253	0.00819732	yes	down	2.27333	0.63
MELO3C000623	0.276	0.0266161	yes	down	2.04	0.636667
MELO3C007175	0.175	0.000478493	yes	down	3.55	0.656667
MELO3C008399	0.039	1.59486e-20	yes	down	15.2	0.66
MELO3C008400	0.128	0.000201328	yes	down	4.59333	0.67
MELO3C021315	0.146	0.000684891	yes	down	4.00667	0.673333
MELO3C004789	0.285	0.00148593	yes	down	2.20667	0.673333
MELO3C002447	0.4	0.0332552	yes	down	1.58667	0.676667
MELO3C005290	0.161	1.04891e-05	yes	down	3.95	0.693333
MELO3C023240	0.316	0.0401055	yes	down	2.09667	0.693333
MELO3C014465	0.36	0.0155246	yes	down	1.78333	0.7
MELO3C009486	0.364	0.0355426	yes	down	1.76333	0.7
MELO3C024429	0.308	0.0115601	yes	down	2.21667	0.706667
MELO3C010392	0.28	0.0194877	yes	down	2.24	0.71
MELO3C010829	0.078	1.78048e-07	yes	down	8.12	0.726667
MELO3C012266	0.377	0.0247881	yes	down	1.83	0.726667
MELO3C014625	0.079	1.59918e-05	yes	down	11.2367	0.73
MELO3C014471	0.222	0.00105672	yes	down	2.95333	0.73
MELO3C009233	0.32	0.0262565	yes	down	2.08333	0.73
MELO3C023231	0.224	0.00807836	yes	down	2.95	0.74
MELO3C004657	0.274	0.000264123	yes	down	2.52667	0.74
MELO3C012570	0.373	0.0194239	yes	down	1.84667	0.743333
MELO3C013605	0.227	1.70384e-05	yes	down	3.07	0.753333
MELO3C020804	0.293	0.000488701	yes	down	2.45667	0.756667
MELO3C007959	0.22	0.0391633	yes	down	3	0.763333
MELO3C026563	0.403	0.000601243	yes	down	1.47	0.77
MELO3C001997	0.498	0.0346347	yes	down	1.46667	0.77
MELO3C021147	0.243	0.0393165	yes	down	2.92333	0.773333
MELO3C003416	0.13	8.22357e-10	yes	down	5.53667	0.78
MELO3C006050	0.271	4.089e-07	yes	down	2.99	0.78
MELO3C008155	0.062	1.30785e-06	yes	down	11.67	0.783333
MELO3C011570	0.129	8.52417e-12	yes	down	5.85333	0.786667
MELO3C001202	0.117	0.000535403	yes	down	5.55667	0.793333
MELO3C010736	0.161	1.38993e-06	yes	down	4.25333	0.803333
MELO3C014652	0.17	0.0166211	yes	down	4.21	0.803333
MELO3C006069	0.285	0.0340533	yes	down	2.55333	0.803333
MELO3C020939	0.314	0.0100995	yes	down	2.47333	0.813333
MELO3C012601	0.266	8.17267e-06	yes	down	3.37333	0.816667
MELO3C019689	0.142	8.49191e-10	yes	down	8.28	0.82
MELO3C009154	0.29	0.0227701	yes	down	2.61667	0.82
MELO3C018019	0.332	0.00644899	yes	down	2.36667	0.82
MELO3C019948	0.391	0.00508014	yes	down	1.94667	0.82
MELO3C007314	0.065	2.50151e-08	yes	down	11.8	0.83
MELO3C007171	0.202	0.00420424	yes	down	3.55	0.833333
MELO3C009358	0.212	0.000123676	yes	down	2.43333	0.833333
MELO3C022882	0.195	0.0015565	yes	down	2.19	0.836667
MELO3C013048	0.2	2.69668e-07	yes	down	4.04667	0.836667
MELO3C017453	0.235	0.00101228	yes	down	3.35	0.836667
MELO3C015831	0.253	0.00734228	yes	down	3.06667	0.836667
MELO3C016711	0.257	5.28359e-06	yes	down	3.06	0.836667
MELO3C019989	0.06	1.15066e-17	yes	down	12.9867	0.843333
MELO3C018468	0.284	5.34025e-06	yes	down	2.77667	0.843333
MELO3C010836	0.353	0.0159311	yes	down	2.32333	0.85
MELO3C008039	0.267	0.0167039	yes	down	2.83667	0.853333
MELO3C005256	0.32	3.18716e-07	yes	down	4.18	0.86
MELO3C017510	0.379	0.00313914	yes	down	2.16	0.863333
MELO3C026947	0.046	1.20161e-12	yes	down	16.98	0.87
MELO3C010233	0.238	0.0077498	yes	down	3.51333	0.87
MELO3C015963	0.106	2.53087e-06	yes	down	7.67667	0.873333
MELO3C004786	0.23	0.000204881	yes	down	3.47333	0.883333
MELO3C011858	0.387	0.0343015	yes	down	2.11667	0.883333
MELO3C019453	0.088	0.0239521	yes	down	0.686667	0.893333
MELO3C008264	0.23	0.0304221	yes	down	3.38333	0.896667
MELO3C013589	0.201	3.12962e-08	yes	down	3.94667	0.906667
MELO3C009377	0.254	0.00188534	yes	down	3.28333	0.91
MELO3C023917	0.16	3.86701e-14	yes	down	5.19	0.916667
MELO3C020785	0.313	0.017885	yes	down	2.73667	0.926667
MELO3C014657	0.203	0.000849273	yes	down	4.13	0.93
MELO3C020799	0.184	0.000110736	yes	down	4.68333	0.936667
MELO3C001266	0.033	7.11269e-10	yes	down	23.83	0.946667
MELO3C015092	0.163	3.52969e-26	yes	down	4.43	0.973333
MELO3C014367	0.067	3.00595e-32	yes	down	44.7167	0.976667
MELO3C006736	0.394	0.00255096	yes	down	2.35667	0.98
MELO3C005359	0.415	0.0177919	yes	down	2.27667	0.99
MELO3C025495	0.096	7.29348e-19	yes	down	11.6267	0.993333
MELO3C020817	0.252	1.0508e-06	yes	down	3.72	0.993333
MELO3C023546	0.362	0.0469267	yes	down	2.37333	0.996667
MELO3C005339	0.175	7.00781e-07	yes	down	5.45333	1.00333
MELO3C009369	0.38	0.0459012	yes	down	2.49	1.00333
MELO3C018801	0.169	0.0127145	yes	down	5.01333	1.01667
MELO3C019919	0.316	0.000347954	yes	down	3.06333	1.02
MELO3C024834	0.34	0.000729689	yes	down	3.37333	1.02
MELO3C003175	0.408	0.0337556	yes	down	2.75667	1.02
MELO3C026278	0.299	3.24173e-06	yes	down	3.29333	1.02667
MELO3C009597	0.304	0.00975694	yes	down	3.22	1.03667
MELO3C021555	0.272	0.0115425	yes	down	3.33	1.04
MELO3C023842	0.424	0.00600018	yes	down	2.27333	1.04667
MELO3C024872	0.213	0.00722177	yes	down	4.53667	1.05333
MELO3C018018	0.37	0.0434496	yes	down	2.62667	1.05667
MELO3C002104	0.473	0.0454243	yes	down	2.09333	1.06667
MELO3C023128	0.343	0.00119554	yes	down	2.99	1.07
MELO3C014430	0.16	2.53404e-05	yes	down	6.44667	1.07333
MELO3C020803	0.063	1.92497e-21	yes	down	16.26	1.08333
MELO3C020613	0.314	0.0116593	yes	down	3.35	1.1
MELO3C019696	0.17	0.000872021	yes	down	5.72	1.10333
MELO3C004065	0.234	0.00129669	yes	down	4.49	1.10667
MELO3C011907	0.24	0.0180615	yes	down	4.17	1.10667
MELO3C005079	0.421	0.0029951	yes	down	2.48	1.10667
MELO3C005732	0.086	4.25377e-12	yes	down	11.5767	1.11
MELO3C026196	0.256	0.00126163	yes	down	2.79333	1.11667
MELO3C022493	0.306	0.0197965	yes	down	3.47667	1.12333
MELO3C019048	0.317	0.00056525	yes	down	3.30667	1.12667
MELO3C014930	0.36	0.0455289	yes	down	2.87333	1.12667
MELO3C022268	0.438	0.0198419	yes	down	2.47	1.13667
MELO3C012944	0.4	0.000244347	yes	down	2.68333	1.14333
MELO3C002155	0.452	0.0478923	yes	down	2.35667	1.14333
MELO3C017476	0.253	4.76756e-06	yes	down	4.16667	1.14667
MELO3C007956	0.336	0.000409496	yes	down	3.05	1.15
MELO3C018174	0.353	0.0142064	yes	down	2.90333	1.15667
MELO3C016128	0.057	2.81402e-17	yes	down	18.88	1.16
MELO3C007849	0.09	1.084e-07	yes	down	12.1	1.16333
MELO3C004602	0.203	0.00129495	yes	down	5.17667	1.16333
MELO3C007677	0.26	0.000279886	yes	down	4.41	1.19333
MELO3C023819	0.316	5.41221e-06	yes	down	4.08667	1.19333
MELO3C022721	0.447	0.0499856	yes	down	2.48333	1.19667
MELO3C009326	0.443	0.0137372	yes	down	2.55333	1.21
MELO3C003187	0.33	1.5618e-06	yes	down	3.45333	1.21333
MELO3C004261	0.067	4.02336e-07	yes	down	2.40333	1.21667
MELO3C020229	0.351	2.4959e-05	yes	down	3.27	1.22
MELO3C004320	0.324	0.000287485	yes	down	3.57667	1.23333
MELO3C006278	0.365	0.00735662	yes	down	3.13333	1.23333
MELO3C000108	0.316	2.47356e-05	yes	down	3.65667	1.23667
MELO3C002628	0.435	0.00921615	yes	down	2.46	1.24333
MELO3C007392	0.192	3.633e-08	yes	down	5.85	1.24667
MELO3C020609	0.416	0.00953934	yes	down	2.87333	1.25667
MELO3C016880	0.281	0.00014578	yes	down	4.32	1.26333
MELO3C007669	0.461	0.0187678	yes	down	2.61667	1.26333
MELO3C021194	0.492	0.0115601	yes	down	2.41333	1.26333
MELO3C003762	0.34	0.000684892	yes	down	3.45333	1.26667
MELO3C007210	0.369	0.0229968	yes	down	2.15333	1.27
MELO3C023889	0.374	0.00439743	yes	down	3.14667	1.27667
MELO3C022805	0.162	0.0253925	yes	down	6.84	1.28333
MELO3C024486	0.033	2.59019e-38	yes	down	40.5233	1.29
MELO3C005799	0.415	0.00181669	yes	down	2.84667	1.29
MELO3C014539	0.49	0.00425222	yes	down	2.51	1.29667
MELO3C009943	0.331	0.000212739	yes	down	3.73333	1.31
MELO3C005734	0.387	0.0110752	yes	down	3.19667	1.32333
MELO3C020096	0.391	0.047432	yes	down	2.43333	1.32333
MELO3C025773	0.427	0.0307977	yes	down	2.88333	1.32333
MELO3C022019	0.229	1.53873e-05	yes	down	5.39	1.32667
MELO3C021843	0.056	2.02932e-76	yes	down	21.4633	1.34
MELO3C003726	0.256	1.41459e-09	yes	down	4.89333	1.34
MELO3C023521	0.326	1.57342e-05	yes	down	3.57667	1.34
MELO3C007928	0.383	0.013161	yes	down	3.22	1.34333
MELO3C015896	0.041	3.00595e-32	yes	down	29.3633	1.35333
MELO3C004748	0.039	2.26495e-26	yes	down	31.5733	1.36
MELO3C019745	0.265	2.46257e-05	yes	down	4.76333	1.36
MELO3C012843	0.406	0.0133437	yes	down	3.11667	1.36333
MELO3C002408	0.271	3.29534e-10	yes	down	4.84667	1.37667
MELO3C002569	0.326	0.00455516	yes	down	3.83	1.37667
MELO3C018259	0.472	0.0341804	yes	down	2.67	1.38
MELO3C014475	0.407	0.000148704	yes	down	3.24667	1.40667
MELO3C022513	0.395	0.00604692	yes	down	3.32667	1.42
MELO3C009556	0.334	0.00593824	yes	down	3.98	1.42667
MELO3C005656	0.326	4.60028e-05	yes	down	3.64333	1.43667
MELO3C005914	0.189	0.00770865	yes	down	7.04	1.44667
MELO3C020457	0.252	0.00651309	yes	down	5.67	1.44667
MELO3C024555	0.489	0.0315318	yes	down	2.76667	1.44667
MELO3C009328	0.281	4.66816e-11	yes	down	4.93333	1.45667
MELO3C016357	0.228	0.00969829	yes	down	5.69667	1.46667
MELO3C023647	0.308	0.0407229	yes	down	4.36333	1.46667
MELO3C007734	0.228	3.39531e-11	yes	down	5.57	1.47
MELO3C020676	0.316	0.0266407	yes	down	4.24	1.47333
MELO3C015340	0.332	0.00147505	yes	down	4.14333	1.47333
MELO3C010726	0.363	1.0342e-05	yes	down	3.85	1.48
MELO3C021558	0.323	0.00659133	yes	down	4.25333	1.49
MELO3C016634	0.015	3.82569e-93	yes	down	562.417	1.50667
MELO3C004234	0.424	7.79915e-05	yes	down	3.87667	1.51
MELO3C023131	0.237	0.000131309	yes	down	5.90667	1.52
MELO3C018897	0.3	2.01135e-08	yes	down	4.77333	1.52333
MELO3C014748	0.175	0.00697347	yes	down	7.76	1.53333
MELO3C023632	0.425	0.0260859	yes	down	3.38333	1.53333
MELO3C009156	0.209	1.38296e-08	yes	down	6.87	1.56333
MELO3C004061	0.233	3.33368e-05	yes	down	6.34333	1.56333
MELO3C002511	0.356	0.0431266	yes	down	3.51667	1.58667
MELO3C019133	0.407	1.22821e-06	yes	down	2.88667	1.59
MELO3C005487	0.186	1.00192e-09	yes	down	6.54	1.59333
MELO3C025907	0.322	0.0399473	yes	down	4.58667	1.59333
MELO3C009631	0.177	0.0154444	yes	down	7.15333	1.62333
MELO3C007221	0.148	2.89903e-08	yes	down	10.4367	1.63
MELO3C013558	0.172	8.57463e-11	yes	down	8.51667	1.63
MELO3C005585	0.422	0.0240335	yes	down	3.64333	1.63333
MELO3C015589	0.453	0.0205554	yes	down	3.36	1.63333
MELO3C023045	0.45	0.0303103	yes	down	3.40333	1.64333
MELO3C018422	0.351	0.00253895	yes	down	4.46	1.64667
MELO3C012064	0.394	0.0408606	yes	down	3.96333	1.65
MELO3C011055	0.458	0.000593344	yes	down	3.37	1.65
MELO3C014160	0.05	2.06089e-11	yes	down	28.7133	1.67333
MELO3C006909	0.373	0.0104705	yes	down	4.29667	1.67667
MELO3C011432	0.428	0.0339609	yes	down	3.8	1.68333
MELO3C015051	0.105	3.21415e-08	yes	down	12.9967	1.7
MELO3C026281	0.475	0.0459546	yes	down	3.42	1.71667
MELO3C016976	0.156	6.94281e-07	yes	down	10.4033	1.74
MELO3C009469	0.121	1.87393e-05	yes	down	13.3867	1.75
MELO3C016826	0.389	0.0417042	yes	down	4.17667	1.75
MELO3C024556	0.446	0.00025176	yes	down	3.77667	1.77
MELO3C004936	0.313	0.0119686	yes	down	5.19667	1.77333
MELO3C023586	0.233	8.12477e-05	yes	down	7.08	1.79
MELO3C002760	0.062	3.13242e-12	yes	down	25.3233	1.81
MELO3C006459	0.268	6.55152e-12	yes	down	6.1	1.81
MELO3C008768	0.203	7.24051e-08	yes	down	8.07333	1.82667
MELO3C006756	0.154	1.52214e-06	yes	down	9.99	1.83
MELO3C005425	0.466	7.53942e-05	yes	down	3.38667	1.83667
MELO3C007912	0.081	2.36748e-12	yes	down	20.6067	1.84333
MELO3C005653	0.37	0.00903663	yes	down	5.16667	1.84333
MELO3C019563	0.364	0.0248428	yes	down	5.07333	1.84667
MELO3C016872	0.477	0.0328923	yes	down	3.59	1.84667
MELO3C018248	0.494	0.0360402	yes	down	3.46	1.85
MELO3C010132	0.231	0.028537	yes	down	7.41667	1.87
MELO3C007536	0.321	0.000208186	yes	down	5.79667	1.88
MELO3C013969	0.381	0.00496814	yes	down	4.58667	1.88
MELO3C007363	0.196	0.00902492	yes	down	6.09667	1.88333
MELO3C014821	0.261	6.7116e-05	yes	down	7.29	1.88333
MELO3C007019	0.157	2.50418e-07	yes	down	10.5067	1.89
MELO3C006686	0.338	0.0360374	yes	down	5.01333	1.9
MELO3C001970	0.39	0.00415091	yes	down	4.69667	1.94333
MELO3C014408	0.14	9.12287e-26	yes	down	15.21	1.98333
MELO3C026509	0.222	3.28016e-20	yes	down	8.52333	1.99
MELO3C023115	0.379	0.0247881	yes	down	4.76667	1.99
MELO3C013402	0.49	0.0441272	yes	down	3.68333	1.99
MELO3C007872	0.179	1.25011e-09	yes	down	10.8533	2.01
MELO3C009356	0.149	3.82573e-09	yes	down	12.21	2.02667
MELO3C004568	0.194	2.1173e-09	yes	down	9.75667	2.02667
MELO3C005484	0.42	0.00425626	yes	down	4.44667	2.02667
MELO3C005413	0.262	0.000270796	yes	down	7.34667	2.03
MELO3C007868	0.179	0.0474808	yes	down	9.87333	2.03333
MELO3C004253	0.249	0.000161662	yes	down	8.26	2.04333
MELO3C009243	0.478	0.0446408	yes	down	4.03333	2.05667
MELO3C011690	0.283	0.00158805	yes	down	6.08667	2.06
MELO3C006636	0.361	0.0476919	yes	down	5.35	2.06667
MELO3C012205	0.185	6.21127e-15	yes	down	10.5733	2.07333
MELO3C011392	0.499	2.22457e-05	yes	down	3.94	2.07667
MELO3C005997	0.293	0.0369458	yes	down	6.40667	2.09
MELO3C012431	0.41	0.000319971	yes	down	4.83667	2.11
MELO3C014462	0.158	1.96481e-05	yes	down	12.5933	2.12667
MELO3C023361	0.16	2.18233e-15	yes	down	12.2667	2.13667
MELO3C014002	0.282	9.45146e-05	yes	down	7.2	2.14667
MELO3C005497	0.332	1.74272e-11	yes	down	6.08	2.15
MELO3C009116	0.385	5.02111e-05	yes	down	5.38333	2.15
MELO3C010375	0.333	2.2921e-11	yes	down	6.41667	2.15667
MELO3C003421	0.113	0.00018009	yes	down	17.7633	2.16333
MELO3C020289	0.161	0.00895849	yes	down	11.9567	2.16333
MELO3C017591	0.489	0.0242302	yes	down	4.11333	2.19333
MELO3C027299	0.489	9.46381e-05	yes	down	4.23333	2.19667
MELO3C007554	0.487	0.0251201	yes	down	4.3	2.2
MELO3C010125	0.193	1.01813e-05	yes	down	11.0033	2.21667
MELO3C012012	0.352	3.90841e-07	yes	down	5.82667	2.22667
MELO3C003658	0.376	1.23868e-05	yes	down	5.54	2.22667
MELO3C020901	0.464	0.0107406	yes	down	9.27667	2.24333
MELO3C026299	0.45	0.0318495	yes	down	4.38	2.25
MELO3C003469	0.458	0.000826763	yes	down	4.71	2.25
MELO3C023253	0.231	0.00146269	yes	down	9.21333	2.25667
MELO3C000995	0.39	0.0221992	yes	down	5.09	2.25667
MELO3C005902	0.426	0.0055539	yes	down	5.10333	2.32
MELO3C015617	0.433	4.90452e-05	yes	down	4.82	2.32333
MELO3C002814	0.269	4.92755e-09	yes	down	8.26	2.34
MELO3C016923	0.287	2.40737e-07	yes	down	7.66	2.34667
MELO3C014548	0.192	8.07263e-18	yes	down	11.3967	2.35667
MELO3C022558	0.224	7.12133e-08	yes	down	9.79	2.36667
MELO3C005602	0.207	5.52179e-06	yes	down	11.15	2.39333
MELO3C003990	0.367	2.20674e-09	yes	down	6.16667	2.40333
MELO3C026432	0.325	1.06849e-06	yes	down	6.63333	2.42
MELO3C022480	0.145	3.21332e-25	yes	down	13.59	2.44
MELO3C023254	0.183	9.79378e-10	yes	down	12.6367	2.46333
MELO3C002157	0.385	0.0315763	yes	down	5.98	2.46333
MELO3C014511	0.247	0.00182947	yes	down	9.08667	2.47333
MELO3C006338	0.291	0.0301729	yes	down	7.74667	2.47333
MELO3C022507	0.263	0.000417626	yes	down	9.1	2.49667
MELO3C023017	0.331	0.000127685	yes	down	6.89667	2.50667
MELO3C024938	0.434	0.00455674	yes	down	5.55	2.53
MELO3C027421	0.339	0.0149956	yes	down	6.55333	2.53667
MELO3C002001	0.419	0.0338095	yes	down	5.78333	2.54667
MELO3C021758	0.269	2.08006e-12	yes	down	10.1733	2.55333
MELO3C002340	0.327	1.15216e-05	yes	down	7.4	2.55333
MELO3C016916	0.235	5.79023e-05	yes	down	10.2467	2.55667
MELO3C005561	0.36	9.84713e-06	yes	down	6.83333	2.59
MELO3C004403	0.25	0.000299522	yes	down	8.90333	2.6
MELO3C026522	0.421	0.000371809	yes	down	5.74667	2.60667
MELO3C010697	0.132	6.88621e-11	yes	down	18.1167	2.61
MELO3C026171	0.372	7.20684e-08	yes	down	8.22667	2.64667
MELO3C021513	0.498	0.028491	yes	down	5.00667	2.65333
MELO3C015691	0.249	0.0328923	yes	down	9.62333	2.65667
MELO3C000101	0.216	0.00261489	yes	down	10.08	2.68667
MELO3C011950	0.43	0.00320016	yes	down	5.19333	2.68667
MELO3C021111	0.047	2.87674e-13	yes	down	40.8233	2.70667
MELO3C006808	0.216	3.74471e-05	yes	down	11.5333	2.71
MELO3C003584	0.299	0.00304948	yes	down	7.94	2.73
MELO3C009179	0.142	1.91809e-28	yes	down	18.4633	2.73333
MELO3C006042	0.361	0.000106159	yes	down	7.07	2.73667
MELO3C025499	0.453	0.000197387	yes	down	5.69667	2.75667
MELO3C021544	0.324	0.000637171	yes	down	8.01	2.76333
MELO3C012075	0.455	0.0244998	yes	down	5.89	2.76667
MELO3C008179	0.2	0.000236935	yes	down	11.8533	2.78
MELO3C021619	0.341	0.0338548	yes	down	7.25333	2.78667
MELO3C022200	0.248	1.00138e-05	yes	down	10.32	2.79
MELO3C001880	0.036	0.0183795	yes	down	48.83	2.79333
MELO3C025771	0.332	0.000367274	yes	down	7.87667	2.80333
MELO3C026748	0.226	1.66761e-10	yes	down	13.1867	2.80667
MELO3C021941	0.178	1.49607e-06	yes	down	14.8567	2.81333
MELO3C014390	0.144	4.93868e-09	yes	down	18.2633	2.87333
MELO3C020796	0.441	0.0391351	yes	down	5.91	2.87333
MELO3C003919	0.471	0.0229201	yes	down	4.75667	2.87333
MELO3C022338	0.494	0.00616274	yes	down	4.97333	2.87333
MELO3C022028	0.122	0.000365844	yes	down	18.6767	2.88
MELO3C008023	0.497	0.0001397	yes	down	5.12333	2.88333
MELO3C017714	0.458	0.00580616	yes	down	6.01667	2.89667
MELO3C013780	0.403	0.0112748	yes	down	6.42667	2.90333
MELO3C006379	0.283	3.99767e-12	yes	down	10.11	2.90667
MELO3C009182	0.4	0.0352437	yes	down	6.65333	2.91
MELO3C021428	0.36	0.0472806	yes	down	7.03	2.92333
MELO3C012321	0.224	2.82523e-16	yes	down	12.2367	2.93667
MELO3C021720	0.309	6.86422e-05	yes	down	8.72	2.93667
MELO3C003388	0.368	0.000562601	yes	down	7.32333	2.94
MELO3C010220	0.406	0.0120167	yes	down	6.66667	2.94
MELO3C005935	0.452	2.68236e-05	yes	down	6.1	2.94667
MELO3C014347	0.413	0.00265548	yes	down	6.51333	2.96333
MELO3C017584	0.231	1.52986e-07	yes	down	12.1433	2.98
MELO3C013347	0.118	7.49568e-07	yes	down	23.5333	2.98333
MELO3C017631	0.205	0.000274229	yes	down	14.02	2.99333
MELO3C018495	0.183	2.28487e-08	yes	down	15.3333	3
MELO3C017674	0.079	4.1848e-07	yes	down	33.9667	3.01333
MELO3C002809	0.22	1.81996e-09	yes	down	12.5533	3.02667
MELO3C012822	0.362	0.00103276	yes	down	7.97667	3.03
MELO3C026879	0.328	2.71359e-07	yes	down	8.58667	3.04333
MELO3C007452	0.485	1.51548e-06	yes	down	5.83667	3.04667
MELO3C012509	0.055	6.35066e-20	yes	down	9.54667	3.05667
MELO3C023202	0.306	2.66287e-18	yes	down	8.85667	3.07667
MELO3C019315	0.433	0.00597596	yes	down	6.58333	3.07667
MELO3C026782	0.35	0.0007844	yes	down	8.41333	3.08
MELO3C016911	0.232	1.5664e-09	yes	down	12.41	3.09667
MELO3C007547	0.226	1.32184e-14	yes	down	12.9833	3.11667
MELO3C023962	0.155	0.00278792	yes	down	18.9233	3.12333
MELO3C005787	0.21	2.25782e-26	yes	down	15.8633	3.12333
MELO3C014596	0.327	1.73239e-07	yes	down	8.89	3.12333
MELO3C007037	0.229	2.85607e-05	yes	down	13.3767	3.14333
MELO3C011338	0.46	0.00668854	yes	down	6.48667	3.14667
MELO3C022852	0.491	3.59838e-05	yes	down	6.10333	3.16667
MELO3C010501	0.151	0.000630834	yes	down	16.6467	3.18333
MELO3C005137	0.488	0.00814264	yes	down	6.14	3.19333
MELO3C019723	0.426	1.1021e-05	yes	down	7.55333	3.20667
MELO3C003643	0.428	0.0190517	yes	down	6.77333	3.22333
MELO3C019553	0.338	9.35115e-05	yes	down	9.26667	3.23667
MELO3C010502	0.474	0.00156668	yes	down	6.42	3.24333
MELO3C018184	0.273	4.23168e-08	yes	down	10.74	3.24667
MELO3C023032	0.351	0.00107247	yes	down	8.52333	3.25333
MELO3C025259	0.266	4.58229e-17	yes	down	11.69	3.26333
MELO3C003680	0.492	0.00181669	yes	down	6.85667	3.26333
MELO3C010604	0.353	0.000186005	yes	down	7.61	3.33
MELO3C002248	0.438	0.000105795	yes	down	6.79667	3.33
MELO3C015579	0.447	0.00888761	yes	down	6.78667	3.33333
MELO3C002483	0.235	5.84578e-07	yes	down	13.1967	3.34
MELO3C001354	0.198	0.0264848	yes	down	12.3167	3.34667
MELO3C009603	0.162	8.13071e-09	yes	down	19.0467	3.35333
MELO3C024855	0.102	0.00635172	yes	down	19.9233	3.36
MELO3C020645	0.41	0.0016077	yes	down	7.56333	3.41
MELO3C006897	0.23	0.00474481	yes	down	13.78	3.43333
MELO3C002476	0.339	0.0310663	yes	down	9.74667	3.45667
MELO3C017753	0.451	0.00578218	yes	down	7.16667	3.46333
MELO3C006902	0.02	1.3844e-33	yes	down	144.163	3.46667
MELO3C006083	0.24	2.39093e-05	yes	down	13.45	3.46667
MELO3C022433	0.142	8.00238e-08	yes	down	22.6767	3.48
MELO3C007576	0.359	0.00759685	yes	down	9.41667	3.51
MELO3C017756	0.448	0.00194668	yes	down	7.11	3.51667
MELO3C024530	0.399	4.22257e-06	yes	down	8.63333	3.54
MELO3C014042	0.301	4.34858e-08	yes	down	10.3133	3.55333
MELO3C024939	0.172	7.71522e-05	yes	down	24.11	3.60333
MELO3C006080	0.452	0.00016343	yes	down	7.01	3.60333
MELO3C002140	0.384	3.89699e-13	yes	down	8.85667	3.60667
MELO3C015870	0.373	6.87395e-06	yes	down	9.07	3.61
MELO3C010782	0.465	0.0017137	yes	down	7.44	3.64667
MELO3C027013	0.364	0.000442333	yes	down	9.53667	3.66333
MELO3C006285	0.409	2.75762e-08	yes	down	8.62	3.67
MELO3C006801	0.437	0.000283762	yes	down	8.15667	3.69
MELO3C004801	0.097	4.00768e-33	yes	down	35.97	3.69667
MELO3C006319	0.34	0.00359239	yes	down	9.92	3.69667
MELO3C009882	0.341	3.66058e-11	yes	down	10.5667	3.71333
MELO3C002594	0.494	5.62736e-05	yes	down	7.15667	3.72667
MELO3C015838	0.43	0.0117615	yes	down	7.89333	3.73333
MELO3C012432	0.226	1.10904e-17	yes	down	14.7567	3.76333
MELO3C018476	0.378	0.0414599	yes	down	9.47	3.77667
MELO3C018503	0.152	0.00279531	yes	down	22.2567	3.78667
MELO3C023188	0.25	4.91906e-11	yes	down	15.23	3.8
MELO3C007201	0.224	1.65818e-05	yes	down	15.7167	3.80667
MELO3C024102	0.294	4.99493e-18	yes	down	12.3533	3.82333
MELO3C019588	0.49	4.74532e-06	yes	down	7.39333	3.82667
MELO3C005826	0.261	2.02377e-09	yes	down	13.8267	3.84667
MELO3C027342	0.35	0.00205177	yes	down	4.86667	3.85
MELO3C002789	0.164	1.44914e-32	yes	down	19.93	3.85667
MELO3C004311	0.174	2.04206e-14	yes	down	21.07	3.87333
MELO3C017220	0.339	1.91418e-09	yes	down	16.7467	3.88667
MELO3C016588	0.101	0.0243114	yes	down	37.8233	3.89
MELO3C007509	0.397	0.00482188	yes	down	9.36667	3.89333
MELO3C015458	0.339	7.86853e-05	yes	down	10.4667	3.91
MELO3C002684	0.31	1.33567e-05	yes	down	8.75333	3.91333
MELO3C021417	0.384	0.000822225	yes	down	9.83667	3.92333
MELO3C003406	0.352	6.45553e-06	yes	down	10.57	3.92667
MELO3C024162	0.304	3.56032e-05	yes	down	12.31	3.93667
MELO3C006289	0.397	0.00258862	yes	down	9.22	3.95
MELO3C012702	0.432	0.0365939	yes	down	8.40667	3.95667
MELO3C014005	0.421	6.59892e-06	yes	down	8.86	3.97
MELO3C023313	0.395	1.5477e-06	yes	down	9.42	4.03333
MELO3C016666	0.443	0.0294486	yes	down	8.41333	4.04667
MELO3C009219	0.456	0.00534167	yes	down	8.4	4.06333
MELO3C027174	0.376	4.46926e-07	yes	down	10.1467	4.1
MELO3C016687	0.378	0.0161869	yes	down	10.7767	4.14333
MELO3C013809	0.393	0.000264123	yes	down	10.2667	4.21
MELO3C007842	0.438	0.000595351	yes	down	9.20333	4.22
MELO3C009498	0.001	1.10996e-102	yes	down	7049.15	4.28667
MELO3C021350	0.118	3.13597e-14	yes	down	31.8333	4.29
MELO3C018271	0.476	0.0183308	yes	down	8.26333	4.32667
MELO3C005013	0.219	0.0233476	yes	down	16.5567	4.35667
MELO3C006871	0.384	0.020171	yes	down	10.1833	4.36
MELO3C000179	0.418	0.010766	yes	down	9.14	4.39667
MELO3C007702	0.137	1.4924e-12	yes	down	29.7267	4.40333
MELO3C012455	0.367	0.0156441	yes	down	11.3233	4.41333
MELO3C010748	0.315	7.24051e-08	yes	down	20.1233	4.46667
MELO3C016989	0.382	0.0316413	yes	down	10.46	4.49333
MELO3C011986	0.45	2.46119e-05	yes	down	8.39667	4.53
MELO3C009488	0.411	1.04053e-07	yes	down	11.88	4.6
MELO3C026543	0.449	0.000187469	yes	down	9.59333	4.60333
MELO3C012040	0.42	0.000447141	yes	down	9.67	4.62
MELO3C012027	0.35	0.000416464	yes	down	12.24	4.63
MELO3C012132	0.27	9.48835e-15	yes	down	15.7133	4.63667
MELO3C007505	0.454	0.00523169	yes	down	9.45	4.64
MELO3C006189	0.394	0.000118446	yes	down	6.70333	4.64667
MELO3C005684	0.481	0.00175586	yes	down	8.12333	4.68
MELO3C022146	0.163	5.70135e-05	yes	down	27.0267	4.71667
MELO3C023570	0.454	0.00682132	yes	down	10.0967	4.73333
MELO3C009373	0.267	7.03883e-05	yes	down	15.2667	4.77
MELO3C010887	0.156	9.8609e-11	yes	down	28.6067	4.81667
MELO3C017559	0.382	0.0233871	yes	down	12.6067	4.85667
MELO3C011673	0.278	2.2373e-06	yes	down	16.2867	4.87667
MELO3C018601	0.345	0.000766594	yes	down	14.0067	4.89333
MELO3C022021	0.332	5.37175e-10	yes	down	13.8533	4.90333
MELO3C002485	0.359	0.0349663	yes	down	13.3633	4.91
MELO3C018785	0.072	7.24516e-10	yes	down	67.0433	4.91333
MELO3C014481	0.345	9.57706e-05	yes	down	13.4433	4.97
MELO3C014288	0.383	0.0048154	yes	down	12.0967	4.97
MELO3C026521	0.46	0.000810658	yes	down	9.93	4.98
MELO3C011107	0.445	2.57625e-07	yes	down	10.9067	5.00333
MELO3C025581	0.466	0.0467222	yes	down	9.32333	5.01
MELO3C020397	0.338	0.00368334	yes	down	10.69	5.02333
MELO3C005527	0.453	0.0323599	yes	down	11.2933	5.08333
MELO3C020626	0.201	0.015414	yes	down	23.24	5.08667
MELO3C003547	0.476	5.97282e-05	yes	down	9.79	5.09667
MELO3C019296	0.384	0.00175525	yes	down	11.4333	5.10333
MELO3C011811	0.37	0.0379657	yes	down	13.4167	5.11667
MELO3C012394	0.301	1.21833e-11	yes	down	14.1833	5.14333
MELO3C018315	0.423	2.25127e-06	yes	down	10.6667	5.15
MELO3C022979	0.474	0.00181308	yes	down	10.0367	5.16333
MELO3C004384	0.387	2.68005e-05	yes	down	12.3433	5.18333
MELO3C007530	0.37	0.00336356	yes	down	13.4667	5.22667
MELO3C011939	0.494	0.000447312	yes	down	9.93667	5.22667
MELO3C025493	0.487	0.0010336	yes	down	10.19	5.23333
MELO3C010570T2	0.348	1.4204e-06	yes	down	13.6633	5.24
MELO3C007673	0.212	3.72666e-11	yes	down	24.0233	5.34667
MELO3C013552	0.378	9.27152e-07	yes	down	13.3867	5.37
MELO3C018888	0.437	0.0109554	yes	down	11.67	5.38
MELO3C025783	0.361	0.000356868	yes	down	14.28	5.38333
MELO3C013361	0.327	4.95812e-06	yes	down	15.3267	5.41667
MELO3C026029	0.478	6.54922e-05	yes	down	10.86	5.51333
MELO3C026227	0.484	0.00503646	yes	down	11.3867	5.54333
MELO3C011074	0.467	0.000485302	yes	down	11.1733	5.58
MELO3C009303	0.439	0.00037987	yes	down	12.7067	5.58333
MELO3C013889	0.325	2.07727e-10	yes	down	14.6267	5.63333
MELO3C006609	0.208	0.00474839	yes	down	25.09	5.66
MELO3C006651	0.371	3.82237e-07	yes	down	7.67333	5.68
MELO3C011298	0.425	1.94521e-05	yes	down	13.6633	5.69
MELO3C020535	0.416	0.00385012	yes	down	12.8233	5.79667
MELO3C006228	0.351	9.63472e-08	yes	down	15.5567	5.86333
MELO3C017706	0.19	1.29958e-15	yes	down	29.3067	5.88
MELO3C005002	0.226	1.5748e-21	yes	down	24.4333	5.88333
MELO3C025777	0.287	1.05037e-11	yes	down	19.71	5.91333
MELO3C017496	0.222	8.53157e-10	yes	down	24.5233	5.91667
MELO3C009230	0.368	0.00436667	yes	down	14.87	5.91667
MELO3C009115	0.447	0.000120221	yes	down	12.58	5.91667
MELO3C024471	0.287	4.50459e-11	yes	down	19.2967	5.92
MELO3C012182	0.269	2.71363e-05	yes	down	20.43	5.94333
MELO3C014588	0.48	0.00320435	yes	down	11.4433	5.98333
MELO3C026390	0.363	0.000107279	yes	down	15.3967	6.13
MELO3C008226	0.296	3.4782e-09	yes	down	7.85333	6.14667
MELO3C023947	0.442	0.00967365	yes	down	12.82	6.15
MELO3C008207	0.373	3.43874e-09	yes	down	15.5833	6.15333
MELO3C008265	0.383	0.0338268	yes	down	14.3667	6.16333
MELO3C026658	0.338	1.08166e-05	yes	down	19.7233	6.18
MELO3C013487	0.428	0.000456147	yes	down	12.8667	6.18333
MELO3C000087	0.341	0.00429239	yes	down	16.5433	6.18667
MELO3C005114T3	0.354	3.55826e-07	yes	down	15.8633	6.18667
MELO3C004647	0.479	0.0216086	yes	down	11.9633	6.23667
MELO3C009687	0.378	0.000134148	yes	down	15.6067	6.26667
MELO3C004022	0.468	4.1848e-07	yes	down	13.3067	6.27333
MELO3C009339	0.445	0.0358	yes	down	13.52	6.30333
MELO3C018470	0.143	1.38941e-08	yes	down	42.0267	6.31333
MELO3C018795	0.476	0.000164816	yes	down	13.3067	6.43667
MELO3C007450	0.326	4.73079e-07	yes	down	20.1867	6.48333
MELO3C009167	0.299	0.00108954	yes	down	19.52	6.49
MELO3C010662	0.199	4.72835e-08	yes	down	31.0467	6.57333
MELO3C003585	0.39	4.78751e-13	yes	down	12.4033	6.59333
MELO3C024545	0.461	0.0336178	yes	down	12.9367	6.6
MELO3C004597	0.487	0.00185352	yes	down	12.9367	6.62667
MELO3C024430	0.348	0.0307977	yes	down	17.4667	6.63333
MELO3C012193	0.464	0.00018197	yes	down	13.5667	6.68667
MELO3C023342	0.465	5.55895e-07	yes	down	13.7067	6.69
MELO3C005526	0.486	0.00745697	yes	down	12.9	6.73
MELO3C017673	0.457	5.78651e-05	yes	down	13.9333	6.73667
MELO3C002727	0.059	6.8572e-14	yes	down	131.547	6.75667
MELO3C006564	0.421	0.0128617	yes	down	15.28	6.77667
MELO3C026890	0.275	1.73494e-08	yes	down	22.6867	6.83667
MELO3C007199	0.192	4.89071e-08	yes	down	31.7467	6.86333
MELO3C005996	0.396	0.0173438	yes	down	15.56	6.88333
MELO3C006690	0.386	3.75886e-05	yes	down	17.01	6.89
MELO3C015216	0.287	0.0042428	yes	down	19.7633	6.93333
MELO3C012454	0.232	0.00386396	yes	down	27.53	6.99
MELO3C005485	0.389	5.60176e-05	yes	down	17.6867	6.99
MELO3C003773	0.41	4.72755e-09	yes	down	16.3567	7.00667
MELO3C021953	0.237	0.000116092	yes	down	27.4167	7.03333
MELO3C022481T2	0.365	4.36958e-06	yes	down	18.1633	7.11
MELO3C006674	0.451	0.0006194	yes	down	14.3567	7.11333
MELO3C015123	0.377	2.64109e-07	yes	down	17.69	7.11667
MELO3C002750	0.427	9.86113e-08	yes	down	15.6067	7.14333
MELO3C026270	0.4	4.81439e-06	yes	down	16.7533	7.18667
MELO3C011280	0.463	0.00103829	yes	down	14.43	7.20333
MELO3C022512	0.4	5.59459e-15	yes	down	17.24	7.24333
MELO3C018731	0.369	4.6653e-05	yes	down	18.2267	7.26333
MELO3C026828	0.385	0.00165314	yes	down	16.77	7.35
MELO3C023603	0.295	4.11182e-10	yes	down	23.91	7.35667
MELO3C007308	0.367	2.20047e-14	yes	down	19.1867	7.36333
MELO3C023027	0.143	2.39093e-17	yes	down	47.7867	7.41333
MELO3C024513	0.383	0.00474839	yes	down	18.5133	7.43
MELO3C011482	0.485	0.00468592	yes	down	14.4	7.47333
MELO3C006997	0.462	0.0061699	yes	down	15.5333	7.48
MELO3C002819	0.489	0.00015424	yes	down	11.16	7.49667
MELO3C018561	0.418	0.0194156	yes	down	16.3667	7.56
MELO3C004028	0.379	4.21672e-16	yes	down	18.4633	7.56667
MELO3C006944	0.277	4.34997e-15	yes	down	25.8533	7.57667
MELO3C020132	0.478	9.35456e-07	yes	down	15.1267	7.59333
MELO3C004314	0.387	5.89312e-05	yes	down	18.57	7.60333
MELO3C015944	0.455	9.85329e-08	yes	down	16.9667	7.60333
MELO3C017292	0.447	3.02511e-08	yes	down	16.57	7.61333
MELO3C022041	0.202	8.63984e-20	yes	down	36.4467	7.62667
MELO3C000111	0.491	1.70763e-05	yes	down	14.61	7.70667
MELO3C011288	0.325	0.00062008	yes	down	21.7967	7.74
MELO3C000106	0.464	0.0011388	yes	down	15.0467	7.8
MELO3C024283	0.494	2.77935e-07	yes	down	14.98	7.80667
MELO3C011987	0.175	3.07561e-08	yes	down	15.49	7.81333
MELO3C007153	0.149	1.65275e-06	yes	down	47.6167	7.82333
MELO3C016562	0.33	5.26755e-05	yes	down	22.0433	7.83333
MELO3C009872	0.107	0.000147194	yes	down	45.9967	7.83667
MELO3C018471	0.376	0.00162385	yes	down	19.61	7.86
MELO3C024097	0.286	4.56395e-05	yes	down	22.04	7.90333
MELO3C016680	0.273	1.42193e-16	yes	down	28.39	7.90667
MELO3C012874	0.463	0.00264927	yes	down	15.65	7.93
MELO3C001516	0.416	0.0219239	yes	down	14.8433	7.97333
MELO3C012793	0.083	2.29709e-12	yes	down	84.04	8.01
MELO3C008485	0.22	0.0015131	yes	down	27.05	8.08667
MELO3C005404	0.373	1.94521e-05	yes	down	20.7533	8.10333
MELO3C006384	0.47	0.0119754	yes	down	16.0833	8.18
MELO3C011424	0.478	2.45018e-08	yes	down	17.01	8.21333
MELO3C016655	0.498	5.14077e-08	yes	down	15.1467	8.22667
MELO3C006159	0.382	2.48379e-05	yes	down	20.43	8.24667
MELO3C017876	0.327	7.00794e-10	yes	down	23.6233	8.29667
MELO3C011329	0.388	0.00225156	yes	down	20.9633	8.40667
MELO3C012426	0.231	1.82054e-06	yes	down	34.7367	8.43333
MELO3C022515	0.5	0.000385488	yes	down	15.99	8.44333
MELO3C006195	0.342	5.07725e-11	yes	down	23.1533	8.46333
MELO3C001441	0.297	0.00411806	yes	down	20.7267	8.46667
MELO3C024337	0.404	1.8288e-06	yes	down	20.1933	8.48
MELO3C019394	0.438	3.05908e-09	yes	down	18.43	8.51667
MELO3C018050	0.375	2.31629e-09	yes	down	20.8767	8.52
MELO3C025788	0.447	1.65266e-05	yes	down	18.11	8.54
MELO3C014918	0.434	0.000669552	yes	down	3.25333	8.54667
MELO3C019234	0.33	0.00425626	yes	down	23.29	8.55
MELO3C005204	0.39	2.17913e-11	yes	down	21.5433	8.55
MELO3C013421	0.201	6.33916e-32	yes	down	40.3733	8.56667
MELO3C018873	0.427	0.0018461	yes	down	19.22	8.57333
MELO3C013524	0.411	1.10973e-08	yes	down	20.7133	8.63
MELO3C004404	0.409	1.90526e-05	yes	down	20.5867	8.64333
MELO3C004297	0.291	1.40465e-13	yes	down	27.96	8.71333
MELO3C016599	0.301	3.44562e-17	yes	down	27.8633	8.85
MELO3C013751	0.315	5.85657e-05	yes	down	26.3867	8.85333
MELO3C022837	0.235	2.9879e-10	yes	down	34.3067	8.88333
MELO3C021999	0.241	0.00220571	yes	down	34.48	8.90333
MELO3C017985	0.416	0.000728709	yes	down	20.6233	9.00667
MELO3C013778	0.341	4.61467e-15	yes	down	24.62	9.01333
MELO3C018667	0.145	4.22165e-16	yes	down	60.1533	9.12333
MELO3C024341	0.457	0.00707403	yes	down	19.0167	9.12333
MELO3C005639	0.477	0.000214223	yes	down	18.09	9.14333
MELO3C005655	0.325	3.83034e-09	yes	down	27.2733	9.18
MELO3C006884	0.459	1.57942e-05	yes	down	19.1167	9.20333
MELO3C020257	0.311	0.00361166	yes	down	23.4567	9.22
MELO3C026959	0.496	1.21518e-07	yes	down	17.53	9.22667
MELO3C004212	0.339	2.04324e-06	yes	down	24.2567	9.25333
MELO3C005816	0.495	0.00770709	yes	down	17.8133	9.30333
MELO3C005746	0.193	1.97449e-11	yes	down	45.58	9.31333
MELO3C003464	0.401	5.43788e-07	yes	down	23.23	9.32333
MELO3C017952	0.362	0.00165498	yes	down	23	9.36667
MELO3C009538	0.366	4.22961e-16	yes	down	24.4333	9.38
MELO3C017905	0.479	0.0003627	yes	down	16.4667	9.43667
MELO3C006695	0.285	6.14507e-05	yes	down	30.7467	9.44
MELO3C003066	0.265	0.000130673	yes	down	32.3567	9.44333
MELO3C004670	0.451	0.0351672	yes	down	11.9967	9.46333
MELO3C013376	0.219	1.1926e-05	yes	down	40.5633	9.50333
MELO3C009363	0.413	0.00157021	yes	down	21.0633	9.55
MELO3C020537	0.419	0.000100036	yes	down	22.07	9.69667
MELO3C009300	0.408	0.000168552	yes	down	24.28	9.77
MELO3C008049	0.177	1.17029e-13	yes	down	51.9967	9.83667
MELO3C007601	0.434	0.00547378	yes	down	22.1	10.12
MELO3C006677	0.464	0.0123347	yes	down	22.6033	10.1667
MELO3C009770	0.463	0.000152924	yes	down	20.1967	10.2467
MELO3C025579	0.471	7.12567e-07	yes	down	20.6233	10.28
MELO3C016365	0.395	1.00138e-05	yes	down	25.0633	10.4633
MELO3C015093	0.362	9.81663e-14	yes	down	27.37	10.4733
MELO3C014944	0.479	4.69927e-05	yes	down	20.61	10.57
MELO3C002083	0.318	0.0191357	yes	down	29.4	10.6
MELO3C002070	0.308	5.70049e-15	yes	down	31.9667	10.6467
MELO3C019742	0.438	5.76714e-10	yes	down	26.2033	10.68
MELO3C004177	0.36	2.40149e-22	yes	down	28.31	10.7667
MELO3C005225	0.244	1.9199e-05	yes	down	25.3333	10.8533
MELO3C004321	0.223	1.23474e-32	yes	down	45.6967	10.9567
MELO3C016829	0.291	0.00896253	yes	down	36.45	11.0567
MELO3C018497	0.401	0.0145472	yes	down	24.8167	11.0733
MELO3C010774	0.374	1.56681e-08	yes	down	27.63	11.0867
MELO3C022763	0.439	0.000120375	yes	down	23.62	11.1167
MELO3C018867	0.354	0.00663923	yes	down	28.9333	11.18
MELO3C026504	0.481	2.11655e-06	yes	down	19.4933	11.25
MELO3C021079	0.494	0.00592263	yes	down	21.65	11.3
MELO3C009114	0.487	9.08639e-19	yes	down	22.52	11.3367
MELO3C002478	0.316	2.01088e-09	yes	down	35.5467	11.3833
MELO3C011988	0.183	2.51296e-21	yes	down	56.8433	11.4067
MELO3C002554	0.378	1.40761e-16	yes	down	28.6167	11.4333
MELO3C011878	0.361	0.00303049	yes	down	29.7533	11.5033
MELO3C023995	0.441	0.00181669	yes	down	24.0933	11.62
MELO3C007555	0.422	3.84342e-15	yes	down	25.83	11.63
MELO3C015947	0.38	0.00703937	yes	down	13.2567	11.6733
MELO3C022071	0.399	1.35156e-12	yes	down	27.5267	11.6767
MELO3C016753	0.355	1.62379e-06	yes	down	28.1	11.79
MELO3C022591	0.456	0.00389172	yes	down	23.33	11.79
MELO3C009359	0.373	0.00014578	yes	down	28.2	11.8067
MELO3C005685	0.345	0.0098056	yes	down	31.66	11.8467
MELO3C020850	0.296	2.45018e-08	yes	down	37.6333	11.9767
MELO3C014614	0.206	3.56765e-07	yes	down	54.9767	12.0533
MELO3C010673	0.098	1.19255e-11	yes	down	93.68	12.06
MELO3C003230	0.369	0.0207747	yes	down	29.8	12.1033
MELO3C017776	0.199	1.89785e-14	yes	down	59.8633	12.4467
MELO3C021969	0.482	0.000109863	yes	down	27.9467	12.5567
MELO3C025780	0.495	5.28982e-05	yes	down	23.4267	12.5733
MELO3C022620	0.464	0.0367224	yes	down	26.1167	12.6233
MELO3C007949	0.125	1.5924e-49	yes	down	93.2033	12.6433
MELO3C026806	0.161	3.81057e-17	yes	down	75.22	12.7367
MELO3C024591	0.477	1.75053e-06	yes	down	24.8267	12.77
MELO3C012149	0.374	0.000854384	yes	down	32.6067	12.7833
MELO3C006606	0.345	3.88647e-14	yes	down	36.14	12.81
MELO3C026601	0.2	0.00347262	yes	down	55.6933	12.8133
MELO3C014719	0.481	2.89903e-08	yes	down	32.87	12.8467
MELO3C009823	0.487	5.11021e-05	yes	down	26.0767	12.8667
MELO3C007758	0.427	5.57219e-12	yes	down	28.1967	12.9
MELO3C008435	0.395	1.25167e-07	yes	down	30.26	12.9133
MELO3C016123	0.411	2.35332e-07	yes	down	28.81	12.9433
MELO3C015016	0.278	0.000141949	yes	down	42.3667	13.0333
MELO3C010749	0.111	6.57939e-27	yes	down	108.35	13.0967
MELO3C014173	0.494	2.47685e-09	yes	down	24.6467	13.13
MELO3C008192	0.411	4.60028e-05	yes	down	27.9233	13.1333
MELO3C013046	0.482	3.94232e-05	yes	down	26.7067	13.42
MELO3C009869	0.244	1.31568e-10	yes	down	53.3633	13.4867
MELO3C012835	0.483	3.15485e-09	yes	down	26.4867	13.5067
MELO3C022199	0.483	0.00342655	yes	down	28.9667	13.8467
MELO3C003909	0.453	2.74933e-09	yes	down	29.4467	13.8833
MELO3C002336	0.453	1.36641e-08	yes	down	28.7733	13.9
MELO3C016689	0.343	0.0158837	yes	down	39.1167	14
MELO3C016892	0.466	1.96481e-08	yes	down	27.5333	14.0867
MELO3C012241	0.371	0.00216905	yes	down	36.33	14.3433
MELO3C024472	0.282	3.69176e-05	yes	down	47.01	14.4233
MELO3C006943	0.443	0.000960087	yes	down	31.02	14.5333
MELO3C006202	0.454	2.06357e-07	yes	down	30.1533	14.5433
MELO3C001192	0.132	8.97917e-05	yes	down	86.82	14.5633
MELO3C021616	0.343	4.04194e-07	yes	down	40.06	14.5767
MELO3C017156	0.481	0.000468032	yes	down	29.1067	14.6833
MELO3C003431	0.464	0.000315425	yes	down	27.1067	14.7267
MELO3C025255	0.334	8.90299e-17	yes	down	41.0867	14.7833
MELO3C020541	0.274	0.00355535	yes	down	48.9867	15.08
MELO3C017901	0.393	1.01327e-14	yes	down	36.38	15.1333
MELO3C024312	0.256	6.86031e-06	yes	down	56.0767	15.2567
MELO3C015459	0.459	0.00549961	yes	down	30.3133	15.3267
MELO3C024602	0.334	8.49249e-09	yes	down	39.81	15.3367
MELO3C021449	0.27	0.00134471	yes	down	52.1433	15.4433
MELO3C021597	0.486	0.00510995	yes	down	28.9667	15.57
MELO3C012035	0.395	1.88553e-17	yes	down	36.8633	15.5867
MELO3C000975	0.253	2.0597e-10	yes	down	52.7467	15.69
MELO3C015469	0.43	8.46985e-05	yes	down	34.8633	15.72
MELO3C006423	0.496	9.34702e-07	yes	down	29.0167	15.8167
MELO3C014907	0.095	7.18243e-10	yes	down	159.96	15.8833
MELO3C006722	0.476	5.59343e-06	yes	down	25.88	15.9167
MELO3C012016	0.232	9.97621e-05	yes	down	63.2867	15.93
MELO3C011173	0.403	2.9912e-06	yes	down	37.52	15.9667
MELO3C010674	0.293	0.000279886	yes	down	48.5867	16.01
MELO3C011853	0.479	0.00257765	yes	down	31.15	16.03
MELO3C017348	0.365	2.55083e-15	yes	down	41.1167	16.09
MELO3C014724	0.315	7.2789e-05	yes	down	44.3533	16.0967
MELO3C013430	0.323	1.45889e-18	yes	down	46.6933	16.1367
MELO3C014622	0.29	6.05784e-06	yes	down	51.9	16.2667
MELO3C007174	0.356	8.66028e-19	yes	down	44.6933	16.4333
MELO3C023781	0.167	2.1156e-13	yes	down	78.3833	16.48
MELO3C013852	0.356	0.000314078	yes	down	38.1933	16.4967
MELO3C020409	0.467	2.13512e-08	yes	down	50.2467	16.5533
MELO3C000966	0.283	0.000288788	yes	down	36.3267	16.58
MELO3C012928	0.493	0.00611892	yes	down	32.4633	16.6433
MELO3C018340	0.466	7.20241e-10	yes	down	29.7867	16.7267
MELO3C021548	0.441	0.005982	yes	down	36.19	16.8867
MELO3C016855	0.25	2.97974e-12	yes	down	59.9633	16.9267
MELO3C027379	0.457	0.0003627	yes	down	35.0167	17.0733
MELO3C014758	0.12	4.26457e-05	yes	down	85.57	17.1467
MELO3C002791	0.399	3.6565e-08	yes	down	40.32	17.29
MELO3C019803	0.484	0.0409934	yes	down	27.27	17.3
MELO3C014293	0.456	0.00235135	yes	down	36.2333	17.3767
MELO3C012451	0.369	0.029133	yes	down	36.09	17.5033
MELO3C019537	0.391	5.09398e-05	yes	down	43.35	17.7833
MELO3C004579	0.423	0.00615257	yes	down	41.7167	17.79
MELO3C006761	0.254	2.75397e-10	yes	down	63.8267	17.9367
MELO3C003032	0.268	6.93412e-32	yes	down	62.7167	17.9967
MELO3C023987	0.416	0.0023589	yes	down	40.06	18.0233
MELO3C025354	0.483	0.000678141	yes	down	35.3333	18.1067
MELO3C018472	0.238	1.74827e-08	yes	down	71.41	18.16
MELO3C002735	0.431	0.0260811	yes	down	37.2433	18.1667
MELO3C022501	0.252	5.62684e-09	yes	down	67.6367	18.1833
MELO3C005188	0.45	1.34762e-08	yes	down	37.92	18.2833
MELO3C026423	0.397	1.21685e-11	yes	down	42.32	18.4033
MELO3C024877	0.443	0.000122196	yes	down	38.7767	18.5
MELO3C014709	0.391	0.0155246	yes	down	43.25	18.79
MELO3C009833	0.365	3.43874e-09	yes	down	47.59	18.8533
MELO3C020637	0.375	2.6762e-05	yes	down	46.87	19.0133
MELO3C006810	0.483	6.78513e-05	yes	down	36.3333	19.1733
MELO3C018593	0.296	7.56849e-14	yes	down	58.7033	19.46
MELO3C006364	0.452	2.14825e-08	yes	down	40.8267	19.6067
MELO3C024605	0.498	0.0117736	yes	down	35.99	19.67
MELO3C012142	0.366	7.78025e-10	yes	down	51.2233	19.7733
MELO3C022236	0.473	6.65813e-06	yes	down	38.99	19.8267
MELO3C004584	0.495	2.11495e-05	yes	down	37.2867	19.87
MELO3C006016	0.398	4.35299e-05	yes	down	47.1133	19.9067
MELO3C026250	0.462	7.98017e-09	yes	down	40.8567	19.9633
MELO3C002279	0.453	5.2063e-10	yes	down	53.6967	19.9667
MELO3C020932	0.478	0.0413059	yes	down	38.34	20.1233
MELO3C018822	0.167	7.16014e-08	yes	down	110.43	20.1333
MELO3C013091	0.439	1.46106e-07	yes	down	43.24	20.4067
MELO3C003792	0.337	2.39093e-05	yes	down	57.8567	20.46
MELO3C019077	0.413	0.0355861	yes	down	33.3267	20.5067
MELO3C002353T2	0.453	5.52706e-05	yes	down	42.0133	20.5733
MELO3C014991	0.054	0.000104607	yes	down	325.403	20.61
MELO3C023604	0.422	1.82218e-08	yes	down	44.9833	20.7167
MELO3C015606	0.427	1.31568e-10	yes	down	43.57	20.92
MELO3C005231	0.348	2.07947e-09	yes	down	56.0667	20.93
MELO3C018528	0.427	0.00019653	yes	down	45.72	21.4367
MELO3C002608	0.082	1.01207e-29	yes	down	242.653	21.6667
MELO3C009814	0.379	7.98722e-17	yes	down	54.55	22.3833
MELO3C001505	0.289	0.00121653	yes	down	51.14	22.43
MELO3C017574	0.303	1.52155e-10	yes	down	69.7667	22.4533
MELO3C014575	0.478	9.55021e-07	yes	down	44.6967	22.6
MELO3C024498	0.267	0.00352798	yes	down	59.8067	22.6467
MELO3C006774	0.333	0.00423223	yes	down	61.95	22.8567
MELO3C004318	0.262	1.70074e-31	yes	down	80.7567	22.9833
MELO3C024656	0.477	1.27128e-11	yes	down	45.2667	23.0567
MELO3C000105	0.43	0.0154561	yes	down	35.7167	23.1167
MELO3C024306	0.133	1.19922e-28	yes	down	166.933	23.2467
MELO3C022345	0.361	0.000130335	yes	down	58.67	23.25
MELO3C000062	0.348	2.88547e-10	yes	down	61.1367	23.6667
MELO3C014482	0.494	0.0125435	yes	down	45.55	23.9033
MELO3C016985	0.499	2.44622e-08	yes	down	42.1167	24.0033
MELO3C002278	0.429	3.85681e-10	yes	down	50.3867	24.1567
MELO3C003986	0.474	0.0134174	yes	down	38.6433	24.2667
MELO3C012575	0.458	1.29094e-06	yes	down	55.33	24.4933
MELO3C015993	0.347	5.5139e-14	yes	down	65.01	24.5367
MELO3C010312	0.038	0.00158805	yes	down	594.137	24.5533
MELO3C009403	0.277	5.78825e-10	yes	down	85.57	24.5533
MELO3C022678	0.234	2.76128e-05	yes	down	97.4467	24.97
MELO3C010765	0.076	1.89039e-62	yes	down	295.353	25.52
MELO3C026705	0.463	0.0339376	yes	down	49.1	25.54
MELO3C011872	0.472	6.39424e-05	yes	down	50.6533	25.5767
MELO3C009590	0.465	0.00903765	yes	down	41.5667	25.6833
MELO3C013055	0.483	1.70431e-05	yes	down	51.79	26.0867
MELO3C002785	0.307	4.4332e-29	yes	down	53.71	26.18
MELO3C019759	0.47	0.00378323	yes	down	51.29	26.2067
MELO3C008161	0.463	1.94521e-05	yes	down	55.36	26.2433
MELO3C005141	0.451	2.03713e-06	yes	down	53.1733	26.5433
MELO3C016236	0.394	5.5903e-07	yes	down	69.7533	27.16
MELO3C018648	0.411	0.00104558	yes	down	64.19	27.8933
MELO3C002367	0.425	1.59126e-14	yes	down	60.6233	28.0267
MELO3C026757	0.354	9.8609e-11	yes	down	74.6467	28.0433
MELO3C016542	0.469	8.36923e-10	yes	down	56.6	28.7833
MELO3C020701	0.414	0.0131195	yes	down	58.7267	28.9167
MELO3C021412	0.469	9.18825e-07	yes	down	58.4033	29.39
MELO3C007318	0.179	1.49726e-13	yes	down	150.293	29.4867
MELO3C027040	0.442	0.009259	yes	down	61.96	29.6333
MELO3C005469	0.492	0.00888761	yes	down	50.45	29.8167
MELO3C027006	0.116	0.0110237	yes	down	130.653	29.91
MELO3C011250	0.487	0.00855313	yes	down	58.36	29.9333
MELO3C010215	0.384	1.14314e-09	yes	down	74.84	30.1233
MELO3C018450	0.435	0.0196543	yes	down	63.7267	30.4933
MELO3C002079	0.493	0.0300446	yes	down	58.0667	30.54
MELO3C009628	0.381	4.48852e-18	yes	down	74.5933	30.6767
MELO3C017082	0.494	1.43126e-07	yes	down	66	30.7267
MELO3C020601	0.497	0.0219545	yes	down	58.4333	30.8567
MELO3C026802	0.315	0.00164195	yes	down	89.87	31.06
MELO3C021143	0.373	1.68184e-08	yes	down	78.5367	31.0733
MELO3C015618	0.484	0.000147622	yes	down	59.3467	31.36
MELO3C007317	0.248	5.73896e-07	yes	down	111.637	31.7567
MELO3C022462	0.469	0.000446402	yes	down	62.1467	31.8833
MELO3C007834	0.398	7.82602e-10	yes	down	64.16	31.9233
MELO3C023998	0.482	1.18718e-05	yes	down	63.0233	32.6067
MELO3C000027	0.483	7.85651e-07	yes	down	65.09	32.6567
MELO3C020917	0.45	0.00389108	yes	down	67.2933	32.9033
MELO3C013686	0.485	0.0326529	yes	down	56.54	33.0167
MELO3C008358	0.25	0.000261431	yes	down	120.713	33.3567
MELO3C021762	0.492	8.54438e-10	yes	down	62.1233	33.9767
MELO3C001964	0.263	2.51616e-07	yes	down	120.62	34.2767
MELO3C020958	0.434	6.23041e-14	yes	down	73.85	34.3733
MELO3C027119	0.246	8.29382e-20	yes	down	130.247	34.5533
MELO3C005729	0.473	6.97515e-08	yes	down	68.9467	34.6467
MELO3C024257	0.224	7.39743e-21	yes	down	144	34.6533
MELO3C006499	0.335	0.000179157	yes	down	97.6033	35.1567
MELO3C005928	0.374	1.07126e-05	yes	down	90.5167	35.6167
MELO3C002763	0.413	5.37294e-11	yes	down	77.8067	35.8133
MELO3C014437	0.319	0.0266503	yes	down	101.08	36.2667
MELO3C027179	0.416	0.00771925	yes	down	65.1333	36.2867
MELO3C005999	0.288	3.13505e-10	yes	down	136.36	36.3533
MELO3C017682	0.396	0.000335977	yes	down	89.0733	36.84
MELO3C013539	0.437	6.37437e-14	yes	down	79.6033	36.92
MELO3C018479	0.465	0.00181308	yes	down	75.5033	37.3333
MELO3C012108	0.205	7.76003e-05	yes	down	170.927	37.7067
MELO3C012143	0.302	1.22292e-09	yes	down	108.433	38.05
MELO3C012234	0.271	3.05004e-12	yes	down	138.88	39.2333
MELO3C005405	0.377	0.000774974	yes	down	94.7	39.52
MELO3C003559	0.281	1.5742e-06	yes	down	134.387	40.7067
MELO3C010045	0.389	1.02023e-07	yes	down	96.8467	40.7833
MELO3C014728	0.364	1.44295e-07	yes	down	104.673	41.08
MELO3C022429	0.241	0.00016582	yes	down	167.603	41.2
MELO3C002752	0.303	5.54149e-14	yes	down	123.453	41.8467
MELO3C008059	0.396	4.77043e-06	yes	down	101.977	42.0633
MELO3C015580	0.147	1.0199e-24	yes	down	257.103	42.4767
MELO3C018849	0.464	0.0164954	yes	down	86.38	42.4967
MELO3C011488	0.482	5.74362e-10	yes	down	81.8933	42.5167
MELO3C019441	0.451	0.000625179	yes	down	88.49	42.5733
MELO3C007302	0.446	0.00987177	yes	down	92.17	42.7133
MELO3C008164	0.486	5.0979e-07	yes	down	78.5867	43.3433
MELO3C022753	0.46	9.88627e-06	yes	down	89.7767	43.4267
MELO3C009231	0.469	0.00121653	yes	down	88.0067	43.8033
MELO3C005979	0.482	5.78433e-06	yes	down	85.0233	44.1267
MELO3C021757	0.39	2.54984e-09	yes	down	103.9	44.6433
MELO3C027082	0.361	0.000168131	yes	down	119.48	46.47
MELO3C007531	0.462	0.0203831	yes	down	101.913	46.5133
MELO3C017416	0.324	2.9716e-06	yes	down	121.74	46.5733
MELO3C024463	0.486	1.9226e-08	yes	down	89.86	47.28
MELO3C022455	0.474	1.56409e-05	yes	down	94.6167	47.4467
MELO3C006533	0.476	5.69394e-06	yes	down	92.0667	48.08
MELO3C013562	0.331	1.53673e-16	yes	down	163.573	48.1867
MELO3C002122	0.466	3.73129e-07	yes	down	98.2533	48.44
MELO3C014069	0.497	0.000623707	yes	down	92.5433	48.7233
MELO3C014448	0.427	0.00779094	yes	down	107.41	49.4133
MELO3C024557	0.372	5.39083e-06	yes	down	118.163	49.5433
MELO3C018718	0.478	0.0118924	yes	down	97.4767	49.5967
MELO3C006552	0.442	0.000191428	yes	down	107.687	50.3967
MELO3C017100	0.478	2.33515e-08	yes	down	98.8333	50.5867
MELO3C015965	0.267	5.45972e-13	yes	down	165.353	50.6333
MELO3C021951	0.351	1.08909e-12	yes	down	119.287	50.6533
MELO3C013476	0.416	1.92819e-08	yes	down	121.14	53.13
MELO3C013907	0.192	4.34776e-12	yes	down	207.983	53.4067
MELO3C002277	0.38	1.03677e-11	yes	down	132.837	53.7833
MELO3C008064	0.351	2.90878e-12	yes	down	144.44	53.8933
MELO3C002338	0.367	1.45492e-05	yes	down	135.903	54.1367
MELO3C012457	0.381	8.44078e-09	yes	down	132.203	54.57
MELO3C003395	0.496	1.53902e-09	yes	down	107.82	57.3033
MELO3C000754	0.4	0.00135334	yes	down	122.993	57.9967
MELO3C014714	0.494	1.68933e-05	yes	down	108.53	58.1733
MELO3C008233	0.403	1.02096e-11	yes	down	133.13	59.1167
MELO3C026590	0.481	3.63838e-06	yes	down	119.41	60.9633
MELO3C005959	0.238	6.85965e-08	yes	down	225.8	61.4833
MELO3C026199	0.321	1.01594e-11	yes	down	166.003	61.78
MELO3C026889	0.346	1.92504e-10	yes	down	170.277	62.2733
MELO3C022660	0.479	1.70512e-05	yes	down	104.293	62.3567
MELO3C002036	0.313	6.39985e-24	yes	down	184.16	62.6667
MELO3C014067	0.484	1.19468e-06	yes	down	120.5	63.38
MELO3C026168	0.356	3.8706e-13	yes	down	173.05	63.71
MELO3C021142	0.208	2.0945e-09	yes	down	292.877	64.03
MELO3C015255	0.495	1.34159e-05	yes	down	120.367	64.56
MELO3C022393	0.445	1.44581e-07	yes	down	133.107	64.8767
MELO3C021176	0.485	3.04775e-07	yes	down	126.453	65.4567
MELO3C018505	0.3	8.27151e-08	yes	down	199.167	65.6533
MELO3C020591	0.339	0.00354776	yes	down	188.373	65.9167
MELO3C026224	0.302	0.000334026	yes	down	226.367	65.9967
MELO3C017426	0.371	2.41141e-14	yes	down	168.173	66.3967
MELO3C021903	0.257	3.10885e-39	yes	down	239.93	66.42
MELO3C003759	0.477	1.57907e-07	yes	down	129.413	66.73
MELO3C019377	0.469	1.21402e-07	yes	down	131.767	66.99
MELO3C021458	0.387	2.88926e-14	yes	down	166.317	67.6333
MELO3C016556	0.279	0.000358447	yes	down	220.663	68.5267
MELO3C014688	0.468	4.57662e-10	yes	down	135.82	69.3533
MELO3C006035	0.465	0.000245486	yes	down	139.427	69.46
MELO3C010244	0.302	2.24959e-13	yes	down	212.037	69.9867
MELO3C017180	0.217	2.88946e-06	yes	down	292.513	70.0533
MELO3C009375	0.476	3.32015e-08	yes	down	136.137	70.28
MELO3C015294	0.367	0.000998234	yes	down	128.98	70.5167
MELO3C012507	0.328	2.96695e-06	yes	down	187.713	70.71
MELO3C019677	0.244	5.68127e-09	yes	down	263.577	70.8133
MELO3C011657	0.496	2.69823e-09	yes	down	134.413	72.11
MELO3C025034	0.264	4.46773e-10	yes	down	269.337	76.9667
MELO3C012389	0.487	2.29608e-05	yes	down	149.333	77.4733
MELO3C011720	0.385	8.03575e-18	yes	down	190.22	79.3233
MELO3C009245	0.239	7.27497e-12	yes	down	295.637	79.98
MELO3C026229	0.439	2.0974e-06	yes	down	171.013	80.9833
MELO3C016881	0.351	7.86284e-05	yes	down	210.88	81.86
MELO3C005297	0.399	3.12932e-08	yes	down	188.363	81.98
MELO3C011100	0.4	1.4099e-05	yes	down	191.613	82.18
MELO3C000667	0.285	0.016135	yes	down	167.377	88.5333
MELO3C024531	0.344	0.00269765	yes	down	253.023	91.3467
MELO3C011848	0.191	1.93996e-09	yes	down	462.293	91.77
MELO3C007778	0.473	6.59701e-07	yes	down	180.877	92.4167
MELO3C018748	0.356	3.47168e-10	yes	down	241.4	93.7033
MELO3C018409	0.395	1.47609e-10	yes	down	224.877	94.4633
MELO3C021553	0.346	1.16557e-10	yes	down	256.28	96.7633
MELO3C026600	0.339	0.00620179	yes	down	230.927	98.9067
MELO3C015538	0.349	2.00802e-05	yes	down	272.707	100.573
MELO3C015076	0.261	6.81642e-07	yes	down	353.003	100.69
MELO3C002457	0.402	0.0278747	yes	down	246.127	104.757
MELO3C008421	0.34	1.79544e-13	yes	down	282.183	108.257
MELO3C018892	0.265	6.58922e-10	yes	down	393.577	111.54
MELO3C026170	0.2	6.17181e-22	yes	down	527.307	113.573
MELO3C020780	0.39	1.70975e-15	yes	down	271.297	113.867
MELO3C008487	0.144	0.000147622	yes	down	416.437	116.98
MELO3C004506	0.353	3.0077e-12	yes	down	304.52	117.33
MELO3C009019	0.427	1.26361e-06	yes	down	253.06	117.413
MELO3C014391	0.468	1.44987e-08	yes	down	235.743	118.073
MELO3C001763	0.178	0.00183433	yes	down	345.03	120.387
MELO3C024264	0.38	2.18246e-10	yes	down	291.61	121.167
MELO3C021310	0.438	3.34063e-10	yes	down	248.797	124.277
MELO3C023596	0.411	4.63615e-17	yes	down	293.157	131.233
MELO3C026235	0.427	1.95742e-10	yes	down	289.637	133.71
MELO3C018426	0.405	6.55473e-06	yes	down	313.003	137.857
MELO3C022485	0.419	1.44804e-10	yes	down	289.227	138.237
MELO3C022430	0.444	0.0374944	yes	down	301.747	138.387
MELO3C016193	0.399	0.00275314	yes	down	337.543	139.247
MELO3C013899	0.394	1.51286e-12	yes	down	344.257	145.207
MELO3C018419	0.362	1.23207e-23	yes	down	378.45	147.267
MELO3C000284	0.467	0.0190853	yes	down	211.337	149.197
MELO3C006032	0.489	8.02456e-07	yes	down	285.027	150.993
MELO3C003811	0.483	1.63657e-06	yes	down	288.607	152.423
MELO3C002126	0.404	2.30009e-12	yes	down	357.86	156.863
MELO3C007154	0.265	0.000309226	yes	down	554.84	162.08
MELO3C003061	0.497	1.70512e-05	yes	down	304.753	164.973
MELO3C013906	0.456	2.68827e-09	yes	down	331.883	165.443
MELO3C020934	0.297	0.000947507	yes	down	546.647	165.583
MELO3C010608	0.424	0.000936337	yes	down	365.967	166.847
MELO3C022335	0.479	4.29687e-06	yes	down	326.24	169.287
MELO3C001727	0.202	4.32996e-06	yes	down	578.84	171.213
MELO3C018482	0.483	1.17269e-08	yes	down	324.697	172.87
MELO3C007146	0.412	2.47106e-20	yes	down	392.573	173.537
MELO3C008060	0.385	5.78495e-05	yes	down	439.223	184.853
MELO3C009205	0.382	0.0098708	yes	down	464.92	193.923
MELO3C015030	0.322	0.000145924	yes	down	606.53	203.91
MELO3C024356	0.209	0.000128194	yes	down	912.867	209.847
MELO3C003238	0.246	1.04448e-07	yes	down	820.28	219.513
MELO3C025164	0.393	3.82734e-10	yes	down	525.28	222.06
MELO3C014656	0.074	4.97865e-05	yes	down	2895.7	238.003
MELO3C014658	0.203	2.34041e-07	yes	down	1122.32	257.887
MELO3C002444	0.459	9.78751e-05	yes	down	537.703	263.63
MELO3C022421	0.472	0.0244818	yes	down	321.673	267.873
MELO3C026955	0.258	1.25149e-10	yes	down	965.083	271.523
MELO3C007259	0.467	1.73144e-08	yes	down	570.373	284.657
MELO3C017044	0.438	4.90939e-06	yes	down	616.95	289.537
MELO3C011865	0.228	5.24007e-25	yes	down	1205.42	298.653
MELO3C001462	0.371	0.00381319	yes	down	461.25	302.963
MELO3C024206	0.203	1.75994e-08	yes	down	1454.97	326.887
MELO3C004388	0.392	9.95895e-10	yes	down	815.033	352.317
MELO3C024887	0.455	1.45231e-16	yes	down	759.087	366.58
MELO3C025587	0.309	1.38993e-06	yes	down	1042.8	372.6
MELO3C004214	0.396	0.00099369	yes	down	846.753	378.773
MELO3C009519	0.435	9.16285e-12	yes	down	815.873	381.417
MELO3C009355	0.488	4.78492e-07	yes	down	791.113	409.92
MELO3C015509	0.401	2.25727e-08	yes	down	979.71	439.347
MELO3C006577	0.446	7.45269e-09	yes	down	945.007	448.757
MELO3C004642	0.411	3.01391e-05	yes	down	1018.97	460.323
MELO3C022113	0.393	0.0152534	yes	down	1077.26	467.76
MELO3C021510	0.427	7.52133e-16	yes	down	1012.27	472.327
MELO3C007091	0.343	1.67896e-05	yes	down	1261.32	477.487
MELO3C011911	0.438	5.54902e-05	yes	down	1024.29	491.87
MELO3C023354	0.476	0.0184726	yes	down	965.093	495.183
MELO3C014655	0.229	1.40584e-17	yes	down	2065.3	501.77
MELO3C003386	0.365	4.36046e-06	yes	down	1338.56	528.13
MELO3C011269	0.496	2.41141e-14	yes	down	1094.69	587.01
MELO3C014587	0.353	1.41384e-11	yes	down	1555.85	610.16
MELO3C023924	0.388	4.97865e-05	yes	down	1540.03	648.893
MELO3C006053	0.32	3.75779e-09	yes	down	1912.55	682.193
MELO3C003725	0.358	5.12532e-12	yes	down	1781.36	694.22
MELO3C002510	0.423	1.51565e-06	yes	down	1540.38	701.877
MELO3C025865	0.477	1.1023e-09	yes	down	1340.65	708.067
MELO3C013765	0.497	5.09398e-05	yes	down	1411.59	749.38
MELO3C009958	0.186	9.14222e-05	yes	down	3927.14	790.04
MELO3C012912	0.285	0.00239256	yes	down	2595.23	818.567
MELO3C007507	0.344	1.71399e-09	yes	down	2206.83	821.113
MELO3C008663	0.439	3.62144e-05	yes	down	1733.04	837.72
MELO3C014124	0.367	2.70377e-11	yes	down	2088.03	844.3
MELO3C008731	0.357	1.71013e-07	yes	down	2407.43	936
MELO3C000280	0.406	1.07126e-05	yes	down	1898.91	939.42
MELO3C016190	0.411	8.3498e-08	yes	down	2288.79	1028.89
MELO3C015772	0.315	1.03932e-17	yes	down	3115.84	1079.21
MELO3C018005	0.22	3.25739e-05	yes	down	4608.41	1118.46
MELO3C012971	0.306	2.82867e-09	yes	down	3826.67	1301.66
MELO3C006539	0.413	1.00088e-09	yes	down	3137.62	1415.19
MELO3C021788	0.44	2.3074e-08	yes	down	2991.5	1431.62
MELO3C016181	0.476	1.7608e-06	yes	down	3165.59	1537.91
MELO3C019440	0.388	7.24427e-08	yes	down	3678.62	1563.27
MELO3C001815	0.235	3.47193e-05	yes	down	3995.39	1784.04
MELO3C012252	0.336	3.40045e-11	yes	down	59625.3	22502.6
MELO3C015860	0.5	0.0494122	yes	down	1.57333	0.85
MELO3C021601	0.5	5.68563e-06	yes	down	17.5033	9.26
